# Supplementary material for: Dichloridobis(2-chloro­benz­yl)tin(IV)
Source: Acta Crystallogr Sect E Struct Rep Online. 2010 Jul 17;66(Pt 8):m966. doi: 10.1107/S1600536810028072 (PMC3007463; doi:10.1107/S1600536810028072)
Supplement: Supplementary file 1 [file e-66-0m966-sup1.cif]

##############################################################################
###                                                                        ###
###        Electronic paper (Acta Crystallographica Section E)             ###
###                                                                        ###
##############################################################################
#                                                                            #
# This CIF contains the data in a paper accepted for publication in Acta     #
# Crystallographica Section E. It conforms to the requirements of Notes      #
# for Authors for Section E, and has been peer reviewed under the auspices   #
# of the IUCr Commission on Journals.                                        #
#                                                                            #
# Full details of the Crystallographic Information File format               #
# are given in the paper "The Crystallographic Information File (CIF):       #
# a New Standard Archive File for Crystallography" by S. R. Hall, F. H.      #
# Allen and I. D. Brown [Acta Cryst. (1991), A47, 655-685].                  #
#                                                                            #
# The current version of the core CIF dictionary is obtainable from          #
# ftp://ftp.iucr.org/pub/cif_core.dic. The current version number is 2.4.    #
#                                                                            #
# Software is freely available for graphical display of the structure(s) in  #
# this CIF.  For information consult the CIF home page http://www.iucr.org/  #
# cif/home.html                                                              #
#                                                                            #
# This file may be used for bona fide research purposes within the           #
# scientific community so long as proper attribution is given to the journal # 
# article from which it was obtained.                                        #
#                                                                            #
##############################################################################
                                             
data_global
_audit_creation_method     SHELXL-97
_journal_date_recd_electronic     2010-07-13
_journal_date_accepted     2010-07-14
_journal_name_full     'Acta Crystallographica, Section E'
_journal_year     2010
_journal_volume     66
_journal_issue      8
_journal_page_first     m966
_journal_page_last     m966
_journal_paper_category     QM
_journal_coeditor_code     BT5298
_publ_contact_author
;
     Dr. Seik Weng Ng
     Department of Chemistry
     University of Malaya
     50603 Kuala Lumpur
     Malaysia
;
_publ_contact_author_email     seikweng@um.edu.my
_publ_contact_author_fax     '03 7967 4193'
_publ_contact_author_phone     '03 7967 6778'
_publ_section_title
;
Dichloridobis(2-chlorobenzyl)tin(IV)
;
loop_
    _publ_author_name
    _publ_author_address
    'Lo, Kong Mun'
;
Department of Chemistry
University of Malaya
50603 Kuala Lumpur
Malaysia
;
    'Ng, Seik Weng'
;
Department of Chemistry
University of Malaya
50603 Kuala Lumpur
Malaysia
;
_publ_section_synopsis     .
data_I
_audit_creation_method     SHELXL-97
_chemical_name_systematic
;
Dichloridobis(2-chlorobenzyl)tin(IV)
;
_chemical_name_common     ?
_chemical_formula_moiety     'C14 H12 Cl4 Sn'
_chemical_formula_sum     'C14 H12 Cl4 Sn'
_chemical_formula_iupac     '[Sn (C7 H6 Cl)2 Cl2]'
_chemical_formula_weight     440.73
_chemical_melting_point     ?
_symmetry_cell_setting     monoclinic
_symmetry_space_group_name_H-M     'C 2/c'
_symmetry_space_group_name_Hall     '-C 2yc'
loop_
    _symmetry_equiv_pos_as_xyz
    'x, y, z'
    '-x, y, -z+1/2'
    'x+1/2, y+1/2, z'
    '-x+1/2, y+1/2, -z+1/2'
    '-x, -y, -z'
    'x, -y, z-1/2'
    '-x+1/2, -y+1/2, -z'
    'x+1/2, -y+1/2, z-1/2'
_cell_length_a     26.0750(13)
_cell_length_b     4.7757(2)
_cell_length_c     13.3389(7)
_cell_angle_alpha     90.00
_cell_angle_beta     112.1538(5)
_cell_angle_gamma     90.00
_cell_volume     1538.42(13)
_cell_formula_units_Z     4
_cell_measurement_reflns_used     7518
_cell_measurement_theta_min     3.1
_cell_measurement_theta_max     28.3
_cell_measurement_temperature     100(2)
_exptl_crystal_description     Block
_exptl_crystal_colour     Colorless
_exptl_crystal_size_max     0.40
_exptl_crystal_size_mid     0.10
_exptl_crystal_size_min     0.10
_exptl_crystal_density_diffrn     1.903
_exptl_crystal_density_meas     ?
_exptl_crystal_density_method     'not measured'
_exptl_crystal_F_000     856
_exptl_absorpt_coefficient_mu     2.338
_exptl_absorpt_correction_type     multi-scan
_exptl_absorpt_process_details     '(SADABS; Sheldrick, 1996)'
_exptl_absorpt_correction_T_min     0.4549
_exptl_absorpt_correction_T_max     0.7999
_diffrn_ambient_temperature     100(2)
_diffrn_radiation_type     MoK\a
_diffrn_radiation_wavelength     0.71073
_diffrn_radiation_source     'fine-focus sealed tube'
_diffrn_radiation_monochromator     graphite
_diffrn_measurement_device_type     'Bruker SMART APEX diffractometer'
_diffrn_measurement_method     '\w scans'
_diffrn_detector_area_resol_mean     ?
_diffrn_reflns_number     8736
_diffrn_reflns_av_R_equivalents     0.0290
_diffrn_reflns_av_sigmaI/netI     0.0216
_diffrn_reflns_theta_min     1.69
_diffrn_reflns_theta_max     27.50
_diffrn_reflns_theta_full     27.50
_diffrn_measured_fraction_theta_max     0.997
_diffrn_measured_fraction_theta_full     0.997
_diffrn_reflns_limit_h_min     -33
_diffrn_reflns_limit_h_max     33
_diffrn_reflns_limit_k_min     -6
_diffrn_reflns_limit_k_max     6
_diffrn_reflns_limit_l_min     -17
_diffrn_reflns_limit_l_max     17
_diffrn_standards_number     0
_diffrn_standards_interval_count     0
_diffrn_standards_interval_time     0
_diffrn_standards_decay_%     0
_reflns_number_total     1767
_reflns_number_gt     1674
_reflns_threshold_expression     I>2\s(I)
_refine_ls_structure_factor_coef     Fsqd
_refine_ls_matrix_type     full
_refine_ls_R_factor_all     0.0287
_refine_ls_R_factor_gt     0.0270
_refine_ls_wR_factor_gt     0.0708
_refine_ls_wR_factor_ref     0.0726
_refine_ls_goodness_of_fit_ref     1.073
_refine_ls_restrained_S_all     1.073
_refine_ls_number_reflns     1767
_refine_ls_number_parameters     87
_refine_ls_number_restraints     0
_refine_ls_hydrogen_treatment     constr
_refine_ls_weighting_scheme     calc
_refine_ls_weighting_details
         'calc w=1/[\s^2^(Fo^2^)+(0.0414P)^2^+6.0977P] where P=(Fo^2^+2Fc^2^)/3'
_atom_sites_solution_hydrogens     geom
_atom_sites_solution_primary     direct
_atom_sites_solution_secondary     difmap
_refine_ls_shift/su_max     0.001
_refine_ls_shift/su_mean     0.001
_refine_diff_density_max     2.122
_refine_diff_density_min     -1.027
_refine_ls_extinction_method     none
_refine_ls_extinction_coef     ?
loop_
    _atom_type_symbol
    _atom_type_description
    _atom_type_scat_dispersion_real
    _atom_type_scat_dispersion_imag
    _atom_type_scat_source
    'C' 'C' 0.0033 0.0016
                         'International Tables Vol C Tables 4.2.6.8 and 6.1.1.4'
    'H' 'H' 0.0000 0.0000
                         'International Tables Vol C Tables 4.2.6.8 and 6.1.1.4'
    'Cl' 'Cl' 0.1484 0.1585
                         'International Tables Vol C Tables 4.2.6.8 and 6.1.1.4'
    'Sn' 'Sn' -0.6537 1.4246
                         'International Tables Vol C Tables 4.2.6.8 and 6.1.1.4'
_computing_data_collection     'APEX2 (Bruker, 2009)'
_computing_cell_refinement     'SAINT (Bruker, 2009)'
_computing_data_reduction     'SAINT (Bruker, 2009)'
_computing_structure_solution     'SHELXS97 (Sheldrick, 2008)'
_computing_structure_refinement     'SHELXL97 (Sheldrick, 2008)'
_computing_molecular_graphics     'X-SEED (Barbour, 2001)'
_computing_publication_material     'publCIF (Westrip, 2010)'
loop_
    _atom_site_type_symbol
    _atom_site_label
    _atom_site_fract_x
    _atom_site_fract_y
    _atom_site_fract_z
    _atom_site_U_iso_or_equiv
    _atom_site_adp_type
    _atom_site_calc_flag
    _atom_site_refinement_flags
    _atom_site_occupancy
    _atom_site_disorder_assembly
    _atom_site_disorder_group
    Sn Sn1 0.5000 0.53623(5) 0.7500 0.01430(10) Uani d S 1 . .
    Cl Cl1 0.53371(3) 0.85923(15) 0.89559(5) 0.02030(16) Uani d . 1 . .
    Cl Cl2 0.33923(3) 0.48153(16) 0.55119(6) 0.02400(17) Uani d . 1 . .
    C C1 0.42929(11) 0.3670(6) 0.7750(2) 0.0181(5) Uani d . 1 . .
    H H1A 0.4121 0.2202 0.7202 0.022 Uiso calc R 1 . .
    H H1B 0.4417 0.2783 0.8473 0.022 Uiso calc R 1 . .
    C C2 0.38724(11) 0.5857(6) 0.7673(2) 0.0161(5) Uani d . 1 . .
    C C3 0.38871(11) 0.7290(6) 0.8594(2) 0.0192(5) Uani d . 1 . .
    H H3 0.4171 0.6866 0.9273 0.023 Uiso calc R 1 . .
    C C4 0.34985(13) 0.9316(7) 0.8546(3) 0.0237(6) Uani d . 1 . .
    H H4 0.3516 1.0249 0.9187 0.028 Uiso calc R 1 . .
    C C5 0.30839(13) 0.9987(6) 0.7564(3) 0.0249(6) Uani d . 1 . .
    H H5 0.2820 1.1390 0.7531 0.030 Uiso calc R 1 . .
    C C6 0.30554(12) 0.8602(7) 0.6627(3) 0.0232(6) Uani d . 1 . .
    H H6 0.2772 0.9050 0.5950 0.028 Uiso calc R 1 . .
    C C7 0.34455(11) 0.6557(6) 0.6692(2) 0.0186(5) Uani d . 1 . .
loop_
    _atom_site_aniso_label
    _atom_site_aniso_U_11
    _atom_site_aniso_U_22
    _atom_site_aniso_U_33
    _atom_site_aniso_U_12
    _atom_site_aniso_U_13
    _atom_site_aniso_U_23
    Sn1 0.01278(15) 0.01420(15) 0.01702(15) 0.000 0.00688(10) 0.000
    Cl1 0.0189(3) 0.0207(4) 0.0207(3) -0.0001(2) 0.0067(2) -0.0046(2)
    Cl2 0.0218(3) 0.0308(4) 0.0187(3) -0.0035(3) 0.0068(3) -0.0029(3)
    C1 0.0158(12) 0.0176(13) 0.0233(13) 0.0000(10) 0.0100(10) 0.0018(10)
    C2 0.0138(12) 0.0148(12) 0.0212(13) -0.0009(9) 0.0084(10) 0.0020(10)
    C3 0.0188(12) 0.0217(14) 0.0198(13) -0.0020(10) 0.0104(10) 0.0023(11)
    C4 0.0258(15) 0.0219(15) 0.0304(15) -0.0041(11) 0.0185(13) -0.0043(12)
    C5 0.0184(14) 0.0220(14) 0.0406(18) 0.0019(10) 0.0182(13) 0.0013(12)
    C6 0.0148(12) 0.0244(15) 0.0298(15) 0.0001(11) 0.0077(11) 0.0055(12)
    C7 0.0162(12) 0.0213(14) 0.0205(13) -0.0025(10) 0.0093(10) -0.0002(10)
loop_
    _geom_bond_atom_site_label_1
    _geom_bond_atom_site_label_2
    _geom_bond_site_symmetry_2
    _geom_bond_distance
    _geom_bond_publ_flag
    Sn1 C1 2_656 2.151(3) ?
    Sn1 C1 . 2.151(3) ?
    Sn1 Cl1 . 2.3740(7) ?
    Sn1 Cl1 2_656 2.3740(7) ?
    Cl2 C7 . 1.739(3) ?
    C1 C2 . 1.489(4) ?
    C1 H1A . 0.9900 ?
    C1 H1B . 0.9900 ?
    C2 C3 . 1.395(4) ?
    C2 C7 . 1.401(4) ?
    C3 C4 . 1.385(4) ?
    C3 H3 . 0.9500 ?
    C4 C5 . 1.385(5) ?
    C4 H4 . 0.9500 ?
    C5 C6 . 1.391(5) ?
    C5 H5 . 0.9500 ?
    C6 C7 . 1.389(4) ?
    C6 H6 . 0.9500 ?
loop_
    _geom_angle_atom_site_label_1
    _geom_angle_atom_site_label_2
    _geom_angle_atom_site_label_3
    _geom_angle_site_symmetry_1
    _geom_angle_site_symmetry_3
    _geom_angle
    _geom_angle_publ_flag
    C1 Sn1 C1 2_656 . 135.86(16) ?
    C1 Sn1 Cl1 2_656 . 107.23(8) ?
    C1 Sn1 Cl1 . . 101.07(8) ?
    C1 Sn1 Cl1 2_656 2_656 101.07(8) ?
    C1 Sn1 Cl1 . 2_656 107.23(8) ?
    Cl1 Sn1 Cl1 . 2_656 98.96(4) ?
    C2 C1 Sn1 . . 112.17(18) ?
    C2 C1 H1A . . 109.2 ?
    Sn1 C1 H1A . . 109.2 ?
    C2 C1 H1B . . 109.2 ?
    Sn1 C1 H1B . . 109.2 ?
    H1A C1 H1B . . 107.9 ?
    C3 C2 C7 . . 117.0(3) ?
    C3 C2 C1 . . 120.5(2) ?
    C7 C2 C1 . . 122.5(3) ?
    C4 C3 C2 . . 121.7(3) ?
    C4 C3 H3 . . 119.2 ?
    C2 C3 H3 . . 119.2 ?
    C5 C4 C3 . . 120.2(3) ?
    C5 C4 H4 . . 119.9 ?
    C3 C4 H4 . . 119.9 ?
    C4 C5 C6 . . 119.8(3) ?
    C4 C5 H5 . . 120.1 ?
    C6 C5 H5 . . 120.1 ?
    C7 C6 C5 . . 119.2(3) ?
    C7 C6 H6 . . 120.4 ?
    C5 C6 H6 . . 120.4 ?
    C6 C7 C2 . . 122.1(3) ?
    C6 C7 Cl2 . . 118.2(2) ?
    C2 C7 Cl2 . . 119.7(2) ?
