# Supplementary material for: Dichloridobis(2-chloro­benz­yl)tin(IV)
Source: Acta Crystallogr Sect E Struct Rep Online. 2010 Jul 17;66(Pt 8):m966. doi: 10.1107/S1600536810028072 (PMC3007463; doi:10.1107/S1600536810028072)
Supplement: Supplementary file 2 [file e-66-0m966-Isup2.hkl]

# 
# h,k,l, Fc-squared, Fo-squared, sigma(Fo-squared) and status flag 
# 
data_I
_shelx_title '  C2/c' 
_shelx_refln_list_code          4 
_shelx_F_calc_maximum      338.76 
_exptl_crystal_F_000       856.00 
_reflns_d_resolution_high  0.7696 
 
loop_ 
 _symmetry_equiv_pos_as_xyz 
 'x, y, z' 
 '-x, y, -z+1/2' 
 'x+1/2, y+1/2, z' 
 '-x+1/2, y+1/2, -z+1/2' 
 '-x, -y, -z' 
 'x, -y, z-1/2' 
 '-x+1/2, -y+1/2, -z' 
 'x+1/2, -y+1/2, z-1/2' 
 
_cell_length_a    26.0750 
_cell_length_b     4.7757 
_cell_length_c    13.3389 
_cell_angle_alpha  90.000 
_cell_angle_beta  112.154 
_cell_angle_gamma  90.000 
 
_shelx_F_squared_multiplier     1.000 
 
loop_ 
 _refln_index_h 
 _refln_index_k 
 _refln_index_l 
 _refln_F_squared_calc 
 _refln_F_squared_meas 
 _refln_F_squared_sigma 
 _refln_observed_status 
   2   0   0    38852.60    42733.97   1330.90 o 
   4   0   0     2137.70     2308.67     43.92 o 
   6   0   0   114759.41   117446.67   2799.99 o 
   8   0   0     8510.91     8440.99    152.59 o 
  10   0   0     3933.28     4001.86     77.36 o 
  12   0   0    18985.43    18210.19    325.70 o 
  14   0   0     3995.35     4025.30     80.64 o 
  16   0   0      205.00      281.02     20.38 o 
  18   0   0    10981.25    11006.21    204.68 o 
  20   0   0    12092.66    12443.14    263.52 o 
  22   0   0       13.62       -5.18     18.47 o 
  24   0   0     7795.57     8716.57    241.23 o 
  26   0   0    27357.73    29422.88    742.73 o 
  28   0   0     4651.69     5366.10    167.29 o 
  30   0   0     8230.70     9538.02    271.12 o 
   1   1   0    33099.35    33551.63   1280.58 o 
   3   1   0     3945.63     4173.13    163.23 o 
   5   1   0     3848.60     3147.89     49.82 o 
   7   1   0    48654.03    46467.72    662.60 o 
   9   1   0     9525.93     9424.71    140.10 o 
  11   1   0    28890.25    28156.45    405.63 o 
  13   1   0    56023.57    55098.79    787.54 o 
  15   1   0     7006.33     7146.29    111.68 o 
  17   1   0    24732.08    25059.50    365.91 o 
  19   1   0    30975.44    31586.74    459.23 o 
  21   1   0      716.55      826.07     29.41 o 
  23   1   0     4303.93     4581.45     89.02 o 
  25   1   0     9263.98     9745.31    169.50 o 
  27   1   0     1221.95     1430.71     46.81 o 
  29   1   0     1537.60     1568.25     57.30 o 
   0   2   0    42701.00    39788.70   1707.78 o 
   2   2   0     2861.91     2731.68     56.06 o 
   4   2   0     5982.49     5502.71     74.02 o 
   6   2   0    50625.72    47174.66    630.73 o 
   8   2   0     8727.87     7803.19    139.47 o 
  10   2   0     4699.87     4484.48     80.62 o 
  12   2   0    27259.52    26210.12    380.58 o 
  14   2   0    12822.35    12546.41    189.17 o 
  16   2   0     4055.99     3948.55     69.75 o 
  18   2   0    12154.32    11833.89    182.20 o 
  20   2   0     9173.67     9370.23    149.01 o 
  22   2   0     1864.00     1960.89     46.94 o 
  24   2   0     5697.50     5799.45    101.97 o 
  26   2   0     5068.78     5334.36    105.40 o 
  28   2   0      345.39      344.96     30.79 o 
   1   3   0    21268.41    19041.74    260.13 o 
   3   3   0    10813.88    10416.52    137.84 o 
   5   3   0    21302.84    20164.77    273.32 o 
   7   3   0    14549.87    13397.78    187.34 o 
   9   3   0     1640.35     1570.81     42.30 o 
  11   3   0     2621.40     2521.08     50.35 o 
  13   3   0     2677.30     2654.71     53.15 o 
  15   3   0       42.47       22.94     12.75 o 
  17   3   0      770.34      688.96     32.55 o 
  19   3   0     3978.47     3728.09     83.85 o 
  21   3   0     1004.69      937.42     34.98 o 
  23   3   0     4168.39     4275.21     82.74 o 
  25   3   0     6714.32     6989.15    122.91 o 
  27   3   0     1408.29     1396.46     50.62 o 
   0   4   0     1151.04     1013.78     68.64 o 
   2   4   0        7.66       17.96     19.12 o 
   4   4   0       79.92       43.02     29.32 o 
   6   4   0     6347.54     6302.71    105.63 o 
   8   4   0     3408.59     3217.88     57.28 o 
  10   4   0     3477.86     3310.30     64.47 o 
  12   4   0    10320.97    10100.08    160.56 o 
  14   4   0     3934.04     3757.09     72.55 o 
  16   4   0     2978.04     2875.09     61.49 o 
  18   4   0     7941.79     7666.50    130.19 o 
  20   4   0     3286.99     3279.24     75.66 o 
  22   4   0      805.67      859.21     39.91 o 
   1   5   0     2391.04     2682.39    115.42 o 
   3   5   0      216.56      579.36     83.40 o 
   5   5   0     1966.17     1952.34    132.31 o 
   7   5   0     3157.15     3269.09     72.28 o 
   9   5   0        1.52       17.07     17.72 o 
  11   5   0      284.49      261.24     24.14 o 
  13   5   0     1961.76     1996.15     55.44 o 
  15   5   0       54.44       82.32     20.93 o 
  17   5   0       62.49       69.29     21.45 o 
   0   6   0     1759.28      829.88     88.58 o 
   2   6   0      112.53      183.35     31.85 o 
   4   6   0      573.96      590.05     80.10 o 
   8   6   0      244.65      228.74     34.10 o 
 -31   1   1      603.97      641.19     43.03 o 
 -29   1   1       26.03        6.86     21.26 o 
 -27   1   1      902.83      972.20     39.85 o 
 -25   1   1      420.56      415.71     26.53 o 
 -23   1   1      490.54      552.95     29.82 o 
 -21   1   1       92.19       95.33     14.20 o 
 -19   1   1       15.58        6.48     11.48 o 
 -17   1   1        8.83        3.36      9.73 o 
 -15   1   1      301.23      285.51     17.47 o 
 -13   1   1      856.09      843.08     23.79 o 
 -11   1   1     1445.26     1425.06     29.64 o 
  -9   1   1     8160.52     8501.32    126.89 o 
  -7   1   1    33280.56    34832.39    570.06 o 
  -5   1   1    19602.25    19985.95    540.32 o 
  -3   1   1       47.11       41.57      5.20 o 
  -1   1   1    18922.51    20620.45    674.09 o 
   1   1   1    13159.33    13886.29    217.20 o 
   3   1   1      103.94      154.77      8.03 o 
   5   1   1       69.30       73.86     12.53 o 
   7   1   1        1.67        3.62      5.44 o 
   9   1   1       81.15      105.89      8.80 o 
  11   1   1      393.70      326.89     17.02 o 
  13   1   1     1357.99     1461.97     32.08 o 
  15   1   1      315.99      298.45     16.45 o 
  17   1   1        1.40       -1.51     11.10 o 
  19   1   1     3279.56     3392.89     63.08 o 
  21   1   1     2764.31     2772.32     56.07 o 
  23   1   1      436.42      441.65     28.24 o 
  25   1   1     2818.91     3047.60     68.95 o 
  27   1   1     2117.14     2182.84     64.93 o 
  29   1   1      493.53      508.14     36.69 o 
 -30   2   1        5.91      -30.02     20.01 o 
 -28   2   1      403.23      468.28     51.35 o 
 -26   2   1      629.50      741.54     36.47 o 
 -24   2   1     4007.84     4052.31     77.10 o 
 -22   2   1     4598.58     4641.36     83.44 o 
 -20   2   1     6619.65     6650.78    110.16 o 
 -18   2   1    13683.38    13781.38    209.13 o 
 -16   2   1     6300.92     6104.79     99.63 o 
 -14   2   1     2720.24     2756.78     51.93 o 
 -12   2   1      854.08      751.80     39.13 o 
 -10   2   1     1677.26     1519.07     33.36 o 
  -8   2   1     4717.53     5300.70     79.99 o 
  -6   2   1      595.73      562.95     23.03 o 
  -4   2   1      783.68      838.40     18.40 o 
  -2   2   1      293.91      266.37     11.42 o 
   0   2   1       12.37        5.28      6.48 o 
   2   2   1     3346.48     3159.74     49.33 o 
   4   2   1     1734.99     1467.13     25.37 o 
   6   2   1    12191.36    11455.04    172.71 o 
   8   2   1    23918.11    22766.55    309.01 o 
  10   2   1    15116.77    14314.05    197.99 o 
  12   2   1    12688.28    12222.34    183.77 o 
  14   2   1     3362.76     3309.82     65.86 o 
  16   2   1     1760.88     1727.07     39.79 o 
  18   2   1     4059.91     4170.33     74.84 o 
  20   2   1      557.07      529.00     27.06 o 
  22   2   1        4.74       -8.15     15.09 o 
  24   2   1       14.64        2.60     16.29 o 
  26   2   1        7.27      -25.93     18.34 o 
  28   2   1        6.40      -24.93     19.87 o 
 -27   3   1     1278.80     1343.56     48.27 o 
 -25   3   1     1260.36     1340.85     42.97 o 
 -23   3   1      939.68      967.56     36.01 o 
 -21   3   1     1170.97     1178.21     37.38 o 
 -19   3   1     1530.97     1449.74     39.68 o 
 -17   3   1     1787.73     1769.66     42.94 o 
 -15   3   1      679.85      765.56     28.89 o 
 -13   3   1     1771.34     1697.53     39.75 o 
 -11   3   1     8519.97     8050.66    117.54 o 
  -9   3   1     5383.25     5199.59     94.11 o 
  -7   3   1     7773.48     7420.50    117.26 o 
  -5   3   1    16803.03    15945.29    238.79 o 
  -3   3   1     7303.90     6407.27    114.66 o 
  -1   3   1     8582.48     8016.10    108.21 o 
   1   3   1    10807.59    10200.93    169.77 o 
   3   3   1     3294.10     2943.09     50.15 o 
   5   3   1     1853.39     1769.96     38.19 o 
   7   3   1     6259.74     5996.28     97.72 o 
   9   3   1     4214.97     3913.43     67.51 o 
  11   3   1       57.50       49.75     12.43 o 
  13   3   1     1046.56      977.51     31.29 o 
  15   3   1     3566.35     3653.83     68.66 o 
  17   3   1      786.61      769.45     44.32 o 
  19   3   1     2765.38     2741.38     58.62 o 
  21   3   1     5128.31     5056.17    101.36 o 
  23   3   1     1721.36     1762.31     53.18 o 
  25   3   1     2886.93     3119.20     75.21 o 
 -24   4   1     2067.48     2266.35     63.13 o 
 -22   4   1     2130.65     2145.61     59.45 o 
 -20   4   1      240.69      189.60     23.65 o 
 -18   4   1     2301.62     2282.64     58.43 o 
 -16   4   1     5458.20     5392.57    104.68 o 
 -14   4   1      743.80      746.99     30.62 o 
 -12   4   1     3441.17     3416.15     66.57 o 
 -10   4   1    11227.48    11023.88    172.38 o 
  -8   4   1     4130.42     4032.63     73.34 o 
  -6   4   1     4954.58     4959.53    100.07 o 
  -4   4   1    12777.32    12856.74    243.02 o 
  -2   4   1     7809.72     8925.51    309.25 o 
   0   4   1     5357.35     6085.63     92.96 o 
   2   4   1     9082.85     9409.33    149.43 o 
   4   4   1     4409.61     4769.22    118.08 o 
   6   4   1     1419.35     1429.56     74.51 o 
   8   4   1     4581.31     4459.28     79.80 o 
  10   4   1     3567.57     3423.98     73.02 o 
  12   4   1      546.63      507.39     27.76 o 
  14   4   1     2764.47     2875.19     65.95 o 
  16   4   1     4067.93     4152.81     86.93 o 
  18   4   1     1948.00     2021.32     55.94 o 
  20   4   1     3015.28     2956.76     71.67 o 
  22   4   1     2708.06     2711.44     69.22 o 
 -19   5   1     5288.68     5249.12    119.20 o 
 -17   5   1     9984.42    10395.07    204.97 o 
 -15   5   1     4650.54     4503.06    103.41 o 
 -13   5   1     3282.35     3288.40     81.60 o 
 -11   5   1     4392.34     4637.04    103.35 o 
  -9   5   1     2318.07     2304.65     57.58 o 
  -7   5   1      262.02      310.81     51.98 o 
  -5   5   1     1113.62     1281.09    174.15 o 
  -3   5   1     1130.78     1267.75     48.95 o 
  -1   5   1      400.70      562.35     57.60 o 
   1   5   1     7088.30     8194.24    383.52 o 
   3   5   1     6432.71     7576.06    218.26 o 
   5   5   1     1142.51     1593.18    222.58 o 
   7   5   1     8353.04     8624.36    222.25 o 
   9   5   1    11686.99    11337.57    197.83 o 
  11   5   1     5177.57     4914.53    112.12 o 
  13   5   1     6906.22     6882.97    147.34 o 
  15   5   1     6649.44     6807.49    147.26 o 
  17   5   1     2689.15     2647.82     67.99 o 
  -8   6   1     2568.46     2785.86    115.49 o 
  -6   6   1     4551.63     5792.44    189.05 o 
  -4   6   1     7040.69     8387.09    253.76 o 
  -2   6   1     4583.29     5794.63    154.38 o 
   0   6   1     5286.96     6876.17    216.01 o 
   2   6   1     5936.43     6660.24    209.93 o 
   6   6   1      428.14      468.21     49.69 o 
 -32   0   2     6172.55     6817.11    207.10 o 
 -30   0   2       71.41       56.56     31.27 o 
 -28   0   2     5422.40     5699.84    172.65 o 
 -26   0   2    10991.52    11439.88    307.01 o 
 -24   0   2      255.99      179.82     29.20 o 
 -22   0   2     2423.11     2556.05     88.04 o 
 -20   0   2     5738.34     5652.94    158.52 o 
 -18   0   2      575.45      660.28     25.23 o 
 -16   0   2    37813.50    38483.55    681.43 o 
 -14   0   2    42116.48    41683.46    734.53 o 
 -12   0   2    16338.87    16116.84    335.88 o 
 -10   0   2    79803.41    76515.67   1566.78 o 
  -8   0   2    98884.56    96516.70   1697.54 o 
  -6   0   2    56676.76    56793.15   1167.28 o 
  -4   0   2    13519.82    14642.27   1683.35 o 
  -2   0   2    57658.18    68042.23   1954.32 o 
   0   0   2    58996.54    64909.27   1759.52 o 
   2   0   2    11686.74    11610.03    325.97 o 
   4   0   2    33660.77    34677.40    611.51 o 
   6   0   2     4053.17     4110.18     78.97 o 
   8   0   2      126.99      154.47     13.49 o 
  10   0   2    41973.78    43110.88    759.89 o 
  12   0   2     3588.26     3509.63     72.26 o 
  14   0   2     6829.80     6691.30    128.75 o 
  16   0   2    38031.52    38641.70    686.45 o 
  18   0   2    16358.21    16712.20    305.94 o 
  20   0   2    14413.70    15663.56    329.02 o 
  22   0   2    17284.14    18127.34    605.75 o 
  24   0   2     6930.05     7848.67    223.30 o 
  26   0   2     4538.54     5179.63    162.38 o 
  28   0   2     8256.16     8807.75    297.92 o 
 -31   1   2      151.62      125.00     26.65 o 
 -29   1   2     7413.84     8072.26    164.71 o 
 -27   1   2    16683.96    17882.53    294.57 o 
 -25   1   2     5476.59     6056.36    112.51 o 
 -23   1   2    10016.49    10843.76    183.07 o 
 -21   1   2    20598.22    20903.37    334.43 o 
 -19   1   2     9431.88     9664.17    161.49 o 
 -17   1   2     8125.58     7976.78    134.27 o 
 -15   1   2    35970.38    35384.58    470.57 o 
 -13   1   2     9369.54     9328.20    140.60 o 
 -11   1   2      437.07      520.10     17.98 o 
  -9   1   2    54778.76    54698.64    842.32 o 
  -7   1   2    13498.20    13501.48    204.03 o 
  -5   1   2    11580.88    12702.57    191.40 o 
  -3   1   2    72199.06    70357.71   1010.63 o 
  -1   1   2    48389.04    50177.46    668.23 o 
   1   1   2    12736.05    12631.66    269.13 o 
   3   1   2    90428.75    89057.33   1495.70 o 
   5   1   2    46213.00    45993.12    571.70 o 
   7   1   2    12490.20    12743.56    174.76 o 
   9   1   2    35592.10    34518.35    431.99 o 
  11   1   2    39104.48    38432.33    513.97 o 
  13   1   2     5663.17     5626.34     77.72 o 
  15   1   2     6552.52     6217.45     85.97 o 
  17   1   2    18165.03    18181.33    270.00 o 
  19   1   2     1368.34     1494.09     37.74 o 
  21   1   2      758.33      811.31     30.61 o 
  23   1   2     5562.47     5911.50    110.86 o 
  25   1   2      641.61      734.34     35.32 o 
  27   1   2     3250.51     3540.61     88.98 o 
  29   1   2     7137.43     7605.25    160.75 o 
 -30   2   2     1424.36     1519.22     50.97 o 
 -28   2   2     6038.77     6320.08    121.29 o 
 -26   2   2     6744.14     7025.61    129.82 o 
 -24   2   2     1302.96     1411.56     43.78 o 
 -22   2   2    10274.58    10689.32    181.84 o 
 -20   2   2    14415.35    14766.25    224.27 o 
 -18   2   2     2411.17     2329.91     48.64 o 
 -16   2   2    12948.00    12281.54    186.53 o 
 -14   2   2    11331.32    10325.52    157.44 o 
 -12   2   2     2484.95     2503.25     47.00 o 
 -10   2   2    22908.27    22769.45    331.24 o 
  -8   2   2    14077.68    12907.91    178.15 o 
  -6   2   2     2669.10     2522.40     40.16 o 
  -4   2   2    23320.17    22159.97    279.00 o 
  -2   2   2    31924.04    30440.05    409.18 o 
   0   2   2     8368.06     8140.70    114.42 o 
   2   2   2    12600.81    12157.80    155.58 o 
   4   2   2    31513.14    30247.68    379.33 o 
   6   2   2    10398.28    10219.94    142.67 o 
   8   2   2    13545.94    13148.06    181.98 o 
  10   2   2    31233.23    29206.46    431.28 o 
  12   2   2     2514.83     2351.71     42.17 o 
  14   2   2     3654.29     3627.51     64.79 o 
  16   2   2    22136.25    21574.26    319.10 o 
  18   2   2     1811.59     1833.17     47.60 o 
  20   2   2      960.87     1075.90     37.88 o 
  22   2   2     8853.48     9159.45    149.19 o 
  24   2   2     1962.34     2010.19     59.26 o 
  26   2   2     1443.49     1423.42     48.66 o 
  28   2   2     4671.63     4810.36    101.87 o 
 -27   3   2     1579.22     1562.55     56.58 o 
 -25   3   2       65.42       18.24     19.88 o 
 -23   3   2      931.56      940.83     38.56 o 
 -21   3   2     4258.93     4415.67     88.53 o 
 -19   3   2      537.19      576.83     28.64 o 
 -17   3   2     2747.43     2602.78     54.49 o 
 -15   3   2    10439.01    10002.99    156.74 o 
 -13   3   2     6573.61     6371.64    104.42 o 
 -11   3   2    10039.21     9489.48    147.42 o 
  -9   3   2    31768.65    30612.52    415.70 o 
  -7   3   2    18239.34    16904.58    217.26 o 
  -5   3   2     8055.82     7519.38    117.87 o 
  -3   3   2    30811.85    29629.35    428.43 o 
  -1   3   2     7429.70     6974.99    102.34 o 
   1   3   2      322.42      377.73     15.91 o 
   3   3   2     8960.42     8661.59    115.60 o 
   5   3   2     1711.42     1527.89     30.45 o 
   7   3   2       70.78       82.61     10.19 o 
   9   3   2     9356.18     9062.57    131.24 o 
  11   3   2     2724.58     2541.16     56.71 o 
  13   3   2      485.92      458.78     26.96 o 
  15   3   2     8767.27     8395.77    135.48 o 
  17   3   2     8645.36     8460.70    137.87 o 
  19   3   2     3590.90     3600.89     71.76 o 
  21   3   2     7747.16     7791.02    131.98 o 
  23   3   2    10495.70    10829.04    192.99 o 
  25   3   2     1781.12     1867.24     56.83 o 
 -24   4   2     2607.89     2600.00     61.33 o 
 -22   4   2     6864.13     6888.18    120.40 o 
 -20   4   2     5943.80     5996.21    115.56 o 
 -18   4   2      811.91      828.35     36.70 o 
 -16   4   2     3988.17     3804.55     79.55 o 
 -14   4   2     2138.23     2092.05     52.64 o 
 -12   4   2      754.71      738.45     42.91 o 
 -10   4   2      753.22      932.71     37.00 o 
  -8   4   2     1545.44     1479.91     37.19 o 
  -6   4   2        9.34       59.42     25.85 o 
  -4   4   2     3183.62     3331.39     66.07 o 
  -2   4   2     3138.07     3063.56    101.17 o 
   0   4   2      566.25      805.44     31.16 o 
   2   4   2     6981.62     6566.89    187.91 o 
   4   4   2    15166.22    14859.73    227.65 o 
   6   4   2     6424.92     6129.29    113.85 o 
   8   4   2     5449.47     5125.71     97.89 o 
  10   4   2    13711.18    13138.27    221.68 o 
  12   4   2     2451.75     2333.83     57.24 o 
  14   4   2      118.99       78.80     17.25 o 
  16   4   2     2416.75     2376.64     67.53 o 
  18   4   2       23.32       16.69     18.92 o 
  20   4   2        2.04      -11.78     19.22 o 
  22   4   2     2431.78     2591.31     68.57 o 
 -19   5   2      191.29      177.66     23.64 o 
 -17   5   2       76.21       93.00     21.10 o 
 -15   5   2     1569.89     1534.63     54.46 o 
 -13   5   2     1217.21     1105.61     45.80 o 
 -11   5   2      161.53      107.92     19.61 o 
  -9   5   2     2511.96     2570.17     69.13 o 
  -7   5   2     2362.94     2435.12     74.66 o 
  -5   5   2      626.25     1067.12     63.16 o 
  -3   5   2     3419.97     3631.50    102.06 o 
  -1   5   2      416.88      502.62     75.66 o 
   3   5   2     2653.66     2752.55     91.24 o 
   5   5   2      634.35      662.33     57.70 o 
   7   5   2        4.42        3.79     17.84 o 
   9   5   2     1085.54     1127.76     41.82 o 
  11   5   2      572.25      602.65     38.33 o 
  13   5   2      153.61      128.73     24.56 o 
  15   5   2      866.72      781.99     42.52 o 
  -8   6   2      717.08      828.39     90.06 o 
  -6   6   2       87.84       86.98     38.16 o 
  -4   6   2      379.60      491.69     76.73 o 
  -2   6   2     1278.74     1297.01     80.63 o 
   0   6   2       10.23      147.37     39.57 o 
   2   6   2      532.06      664.04    106.43 o 
   4   6   2      632.06      681.17     59.88 o 
 -31   1   3       50.02       35.32     22.76 o 
 -29   1   3     1170.83     1274.41     42.78 o 
 -27   1   3       36.89       -2.62     20.69 o 
 -25   1   3       31.47        9.42     18.90 o 
 -23   1   3        0.43       12.21     17.61 o 
 -21   1   3      623.56      660.07     28.09 o 
 -19   1   3     1178.42     1044.82     27.70 o 
 -17   1   3     5150.11     5084.24     75.65 o 
 -15   1   3     6279.03     5918.36     85.68 o 
 -13   1   3     4177.16     3635.86     59.20 o 
 -11   1   3     2260.05     2146.09     37.51 o 
  -9   1   3     3419.33     3522.33     48.66 o 
  -7   1   3    24949.08    26213.35    328.65 o 
  -5   1   3     1941.41     1934.44     30.60 o 
  -3   1   3     1423.54     1720.16     49.76 o 
  -1   1   3      794.76      943.46     23.69 o 
   1   1   3     7657.30     8237.27    179.10 o 
   3   1   3      384.51      486.69     25.33 o 
   5   1   3       49.02       64.95      6.10 o 
   7   1   3      312.73      390.81     20.46 o 
   9   1   3     1499.14     1566.25     29.52 o 
  11   1   3     4665.45     4557.17     64.21 o 
  13   1   3     3155.03     2775.24     46.96 o 
  15   1   3     1338.67     1277.24     29.56 o 
  17   1   3     2462.31     2554.14     51.66 o 
  19   1   3     4649.24     4792.74     83.95 o 
  21   1   3     1163.56     1148.71     39.35 o 
  23   1   3      755.93      810.73     36.36 o 
  25   1   3      226.11      179.75     22.19 o 
  27   1   3      251.49      255.56     30.04 o 
 -30   2   3     1417.41     1561.20     57.37 o 
 -28   2   3     3198.66     3379.55     85.37 o 
 -26   2   3     5068.55     5130.73    100.81 o 
 -24   2   3     3030.63     3176.84     63.14 o 
 -22   2   3     1809.24     1827.32     43.39 o 
 -20   2   3     4461.51     4345.42     84.10 o 
 -18   2   3      382.01      449.55     22.17 o 
 -16   2   3       61.80       32.84     11.20 o 
 -14   2   3      336.40      366.16     18.31 o 
 -12   2   3     5166.97     5435.84     87.30 o 
 -10   2   3      435.70      391.50     19.76 o 
  -8   2   3    10101.75    10707.48    148.41 o 
  -6   2   3     3457.51     3277.70     50.43 o 
  -4   2   3     4125.81     3915.41     58.90 o 
  -2   2   3    13543.11    12933.14    184.48 o 
   0   2   3    24878.19    24456.98    329.46 o 
   2   2   3     7496.60     6882.26     98.04 o 
   4   2   3    10723.80     9935.89    137.94 o 
   6   2   3    20316.35    19631.19    289.93 o 
   8   2   3     2676.25     2628.59     53.02 o 
  10   2   3     2950.95     2706.91     46.73 o 
  12   2   3     2849.56     2691.42     51.47 o 
  14   2   3     2157.33     2026.70     43.76 o 
  16   2   3      750.89      674.74     29.58 o 
  18   2   3      526.53      472.97     25.74 o 
  20   2   3        6.22      -12.40     14.53 o 
  22   2   3      101.92       69.38     15.13 o 
  24   2   3     1107.19     1131.73     47.27 o 
  26   2   3     1898.18     1904.60     56.51 o 
 -29   3   3       99.06       50.27     24.05 o 
 -27   3   3     1089.28     1113.47     47.98 o 
 -25   3   3     1373.42     1335.15     40.80 o 
 -23   3   3      249.29      274.43     21.80 o 
 -21   3   3     1741.60     1787.00     44.75 o 
 -19   3   3     7211.92     6975.03    115.82 o 
 -17   3   3     5978.44     6052.28    101.79 o 
 -15   3   3     2539.13     2530.03     51.37 o 
 -13   3   3     6288.52     5837.76     96.43 o 
 -11   3   3    10216.69     9662.46    138.96 o 
  -9   3   3     7270.49     6819.67    101.23 o 
  -7   3   3    10369.81     9972.43    141.38 o 
  -5   3   3     3096.04     3027.01     55.17 o 
  -3   3   3     1501.80     1314.25     47.13 o 
  -1   3   3     6284.09     5933.42     82.13 o 
   1   3   3     2090.62     1993.40     40.08 o 
   3   3   3      242.06      195.17     10.88 o 
   5   3   3     1211.15     1128.51     25.49 o 
   7   3   3     4611.95     4695.67     73.68 o 
   9   3   3     6281.91     6096.45     93.04 o 
  11   3   3     4246.99     3998.56     72.42 o 
  13   3   3     2539.17     2436.16     51.77 o 
  15   3   3     2988.19     2846.14     73.07 o 
  17   3   3     5546.46     5314.12    116.84 o 
  19   3   3     5052.84     5016.40    100.76 o 
  21   3   3     1195.94     1178.30     44.15 o 
  23   3   3     1542.80     1591.90     51.56 o 
 -24   4   3     1057.77     1073.63     47.07 o 
 -22   4   3     1160.73     1161.78     39.51 o 
 -20   4   3     3717.95     3903.42     76.48 o 
 -18   4   3     5173.85     4979.90     90.04 o 
 -16   4   3     3921.50     3766.48     72.07 o 
 -14   4   3     6170.48     6181.94    104.92 o 
 -12   4   3     7495.90     7434.02    121.72 o 
 -10   4   3     4874.02     4744.66     83.25 o 
  -8   4   3     8553.87     8602.46    138.04 o 
  -6   4   3     5693.18     6068.62    226.55 o 
  -4   4   3      746.66     1114.20     54.90 o 
  -2   4   3     4618.78     4796.67    186.61 o 
   0   4   3     7299.10     7473.50    111.63 o 
   2   4   3     1238.83     1206.62     83.13 o 
   4   4   3     1721.45     1729.82     47.49 o 
   6   4   3     4746.27     4679.85     82.67 o 
   8   4   3     3408.10     3320.40     70.94 o 
  10   4   3     3345.02     3188.02     69.83 o 
  12   4   3     5727.68     5559.50    106.98 o 
  14   4   3     3556.01     3437.43     75.53 o 
  16   4   3     2782.33     2782.36     67.25 o 
  18   4   3     6233.96     6094.59    119.70 o 
  20   4   3     2891.30     2759.75     78.32 o 
 -19   5   3     2986.97     3298.21    106.22 o 
 -17   5   3     1007.30     1010.69     57.41 o 
 -15   5   3      743.64      666.68     48.31 o 
 -13   5   3     1918.65     2027.34     75.06 o 
 -11   5   3      880.25      884.82     57.33 o 
  -9   5   3      884.47     1082.40     69.97 o 
  -7   5   3     2872.13     3064.05     77.80 o 
  -5   5   3     5658.69     6333.51    121.67 o 
  -3   5   3     4056.89     5655.40    187.63 o 
  -1   5   3     7832.91    10705.71    702.43 o 
   1   5   3    15886.09    17673.06    301.52 o 
   3   5   3     8391.14     9389.52    285.53 o 
   5   5   3     6390.87     6612.94    164.49 o 
   7   5   3     5306.18     5307.98    118.03 o 
   9   5   3     1807.90     1713.43     57.06 o 
  11   5   3     2485.97     2489.87     71.25 o 
  13   5   3     1518.94     1451.08     54.08 o 
  15   5   3      486.76      474.27     36.04 o 
  -8   6   3     4090.48     4750.73    165.74 o 
  -6   6   3     4326.44     4586.87    162.54 o 
  -4   6   3      713.46      838.68     66.68 o 
  -2   6   3     1769.06     1949.04    101.97 o 
   0   6   3     2203.36     2550.46     76.79 o 
   2   6   3      659.88      824.26     87.21 o 
 -32   0   4      422.92      433.47     47.37 o 
 -30   0   4     3188.30     3219.52    115.92 o 
 -28   0   4     2144.35     2194.49     89.37 o 
 -26   0   4     3447.03     3558.02    117.19 o 
 -24   0   4    18609.06    18961.37    391.77 o 
 -22   0   4    17016.22    17342.93    357.91 o 
 -20   0   4     3776.51     3662.36     75.88 o 
 -18   0   4    37579.00    37029.33    656.12 o 
 -16   0   4    62886.35    63563.98   1118.55 o 
 -14   0   4    14994.80    14790.50    266.18 o 
 -12   0   4    53578.53    49977.81   1007.67 o 
 -10   0   4    43788.73    42988.12    879.11 o 
  -8   0   4      140.11      114.50      9.05 o 
  -6   0   4    11818.19    12413.87    312.60 o 
  -4   0   4    10165.61    11872.22    232.66 o 
  -2   0   4     1030.16     1175.16     38.09 o 
   0   0   4     9043.90    10004.77    180.48 o 
   2   0   4    37506.07    39809.69    699.89 o 
   4   0   4    12652.82    13050.37    271.42 o 
   6   0   4    12789.11    10674.86    706.23 o 
   8   0   4    38283.57    37182.42    659.05 o 
  10   0   4    25535.27    27559.02    491.79 o 
  12   0   4    24716.05    25383.04    455.45 o 
  14   0   4    38472.11    38988.19    693.51 o 
  16   0   4    11928.82    12108.90    226.96 o 
  18   0   4     9140.91     9190.01    201.73 o 
  20   0   4    11469.51    11599.93    251.24 o 
  22   0   4      866.30      891.96    105.65 o 
  24   0   4      444.78      472.64     48.28 o 
  26   0   4     1948.33     2005.29     92.76 o 
 -33   1   4     2655.68     3012.15     82.57 o 
 -31   1   4     4482.34     5060.97    114.12 o 
 -29   1   4    12901.48    13500.92    226.51 o 
 -27   1   4     4465.44     4709.63     91.11 o 
 -25   1   4     8782.99     8857.05    171.47 o 
 -23   1   4    11243.64    11448.50    193.29 o 
 -21   1   4      332.28      370.83     20.20 o 
 -19   1   4     4915.54     4919.50     73.80 o 
 -17   1   4    12739.50    12098.22    166.43 o 
 -15   1   4     3218.91     3288.26     53.72 o 
 -13   1   4    10516.32    10011.95    137.37 o 
 -11   1   4    24313.24    22174.61    279.58 o 
  -9   1   4    18349.31    18068.94    228.30 o 
  -7   1   4    27123.87    27537.71    344.81 o 
  -5   1   4    51723.14    53797.70   1211.60 o 
  -3   1   4    24556.79    27742.85    472.05 o 
  -1   1   4    31073.70    35452.95    809.46 o 
   1   1   4    93493.43    99184.16   1842.63 o 
   3   1   4    23411.83    23336.42    313.35 o 
   5   1   4     3222.68     2988.82     43.51 o 
   7   1   4    29306.62    28920.07    363.53 o 
   9   1   4     5373.06     5294.27     73.07 o 
  11   1   4      511.48      546.79     19.43 o 
  13   1   4    12959.96    12730.58    166.63 o 
  15   1   4     4047.48     3810.94     62.14 o 
  17   1   4     1372.97     1405.27     40.58 o 
  19   1   4    11648.81    11629.38    181.22 o 
  21   1   4     6625.57     6765.26    123.46 o 
  23   1   4     1143.63     1318.65     43.83 o 
  25   1   4     7283.04     7586.30    156.74 o 
  27   1   4     8593.54     9137.89    213.34 o 
 -30   2   4     7838.75     8435.02    152.89 o 
 -28   2   4     2383.37     2504.00     61.12 o 
 -26   2   4     3229.74     3172.81     63.31 o 
 -24   2   4     9377.08     9540.72    166.37 o 
 -22   2   4     2893.13     3090.45     65.51 o 
 -20   2   4     1980.03     1935.62     69.31 o 
 -18   2   4    17246.89    16776.23    274.11 o 
 -16   2   4    12453.15    12209.44    202.20 o 
 -14   2   4       13.53       25.99      9.84 o 
 -12   2   4    15791.70    14998.57    192.07 o 
 -10   2   4    34671.60    33578.32    421.38 o 
  -8   2   4     2030.58     1818.20     33.00 o 
  -6   2   4    25422.24    25073.00    315.79 o 
  -4   2   4    31126.37    31218.60    456.04 o 
  -2   2   4     1938.50     1798.23    102.02 o 
   0   2   4    35250.42    35761.71    478.24 o 
   2   2   4    31195.46    30748.95    412.91 o 
   4   2   4      722.29      568.73     19.48 o 
   6   2   4    10560.19    10381.45    135.38 o 
   8   2   4    21082.18    20675.42    281.34 o 
  10   2   4     4113.24     3970.30     58.54 o 
  12   2   4     2694.44     2604.80     47.12 o 
  14   2   4     9314.36     8939.03    141.15 o 
  16   2   4     3647.10     3548.89     74.16 o 
  18   2   4     2837.15     2714.07     57.42 o 
  20   2   4     9756.66     9545.89    169.36 o 
  22   2   4     1687.94     1778.08     47.72 o 
  24   2   4     1021.06     1077.50     48.31 o 
 -29   3   4     1648.79     1641.24     50.58 o 
 -27   3   4       62.88       26.23     19.10 o 
 -25   3   4     2001.83     2013.37     54.51 o 
 -23   3   4    10567.95    10487.34    183.36 o 
 -21   3   4     2256.58     2435.09     58.01 o 
 -19   3   4    13748.42    13755.70    231.06 o 
 -17   3   4    25377.39    24926.67    402.20 o 
 -15   3   4     1654.10     1499.77     40.08 o 
 -13   3   4    10432.85    10083.84    170.46 o 
 -11   3   4    17344.83    16427.71    247.03 o 
  -9   3   4      842.06      712.37     19.71 o 
  -7   3   4     3613.39     3460.41     51.94 o 
  -5   3   4     7578.77     7260.74    113.45 o 
  -3   3   4      361.52      421.13     29.57 o 
  -1   3   4       15.68       51.91     13.33 o 
   1   3   4     7086.00     6826.20    100.40 o 
   3   3   4     3136.71     3147.55     52.66 o 
   5   3   4      242.76      216.95     18.32 o 
   7   3   4    24407.49    23508.32    347.72 o 
   9   3   4    16097.17    15628.52    237.54 o 
  11   3   4     2028.90     1851.38     50.46 o 
  13   3   4    20555.58    19807.78    324.86 o 
  15   3   4     7551.59     7062.31    129.63 o 
  17   3   4      608.37      556.83     32.06 o 
  19   3   4     7517.86     7390.58    155.78 o 
  21   3   4     2122.11     2200.94     66.86 o 
  23   3   4       55.44       25.98     20.96 o 
 -24   4   4     2921.31     3222.68     75.19 o 
 -22   4   4      760.46      731.13     37.73 o 
 -20   4   4      143.33      160.21     26.57 o 
 -18   4   4      374.62      466.42     28.61 o 
 -16   4   4      281.36      344.65     31.44 o 
 -14   4   4       39.04       55.21     15.31 o 
 -12   4   4     1986.34     1978.96     49.02 o 
 -10   4   4     4104.88     4039.89     73.45 o 
  -8   4   4      131.27       96.31     18.15 o 
  -6   4   4    15478.45    16054.49    344.01 o 
  -4   4   4    21208.39    21993.80    577.00 o 
  -2   4   4     1137.66     1930.81    134.35 o 
   0   4   4     9428.94     9312.85    147.50 o 
   2   4   4     7981.48     8037.58    227.98 o 
   4   4   4      514.18      384.50     28.98 o 
   6   4   4     4889.64     4523.52     89.91 o 
   8   4   4     1877.39     1716.21     53.66 o 
  10   4   4       95.74       52.60     25.08 o 
  12   4   4      166.94      125.54     22.42 o 
  14   4   4     1144.60     1154.18     46.29 o 
  16   4   4        6.00      -19.95     20.05 o 
  18   4   4       63.38       45.89     23.55 o 
 -19   5   4      770.47      732.31     57.97 o 
 -17   5   4     2437.23     2482.23     72.58 o 
 -15   5   4      156.69      126.74     24.79 o 
 -13   5   4     1517.50     1570.20     54.63 o 
 -11   5   4     2380.38     2339.42     67.39 o 
  -9   5   4       14.84       19.46     24.56 o 
  -7   5   4      285.58      254.28     30.45 o 
  -5   5   4     2601.50     2691.33     65.57 o 
  -3   5   4      803.21      889.53     63.00 o 
  -1   5   4      107.01      210.87     25.82 o 
   1   5   4      405.32      496.80     50.37 o 
   3   5   4      970.26      914.68     38.72 o 
   5   5   4      131.98      106.94     26.03 o 
   7   5   4     2275.59     2288.01     66.89 o 
   9   5   4      915.57      844.25     42.56 o 
  11   5   4       69.44       60.20     22.54 o 
  13   5   4     3017.83     3117.67     84.77 o 
  -6   6   4        7.72      -25.57     33.53 o 
  -4   6   4        0.37      -47.87     31.92 o 
  -2   6   4       88.14       62.18     25.49 o 
   0   6   4       64.11       55.93     24.28 o 
 -33   1   5       65.24       36.59     24.31 o 
 -31   1   5        2.15      -15.09     21.36 o 
 -29   1   5      562.78      502.51     29.84 o 
 -27   1   5      401.52      361.64     24.40 o 
 -25   1   5      268.74      265.58     30.48 o 
 -23   1   5     6027.65     5884.53     96.94 o 
 -21   1   5     5318.83     5174.11     78.30 o 
 -19   1   5     1790.37     1680.82     33.04 o 
 -17   1   5     4626.46     4561.68     68.82 o 
 -15   1   5     1883.16     1755.42     32.16 o 
 -13   1   5       14.79       34.53      6.70 o 
 -11   1   5      891.20      848.98     18.78 o 
  -9   1   5      216.68      199.31      9.70 o 
  -7   1   5      837.67      859.46     37.29 o 
  -5   1   5     1597.21     1888.06     36.74 o 
  -3   1   5     3415.46     4163.54     68.38 o 
  -1   1   5      134.97      203.28     12.12 o 
   1   1   5      594.60      841.16     22.93 o 
   3   1   5     9220.20     9781.09    126.86 o 
   5   1   5     5337.07     5506.03     75.02 o 
   7   1   5     3614.90     3299.30     49.11 o 
   9   1   5     7909.75     7688.32    103.40 o 
  11   1   5     4356.31     4093.82     60.58 o 
  13   1   5     1160.40     1083.83     40.20 o 
  15   1   5      302.23      257.42     19.33 o 
  17   1   5      120.42      120.96     16.30 o 
  19   1   5      216.86      152.28     20.90 o 
  21   1   5      231.23      110.79     19.83 o 
  23   1   5      146.11       89.80     20.27 o 
  25   1   5      102.01       52.69     24.35 o 
 -30   2   5      638.30      755.16     37.81 o 
 -28   2   5      522.15      520.28     31.18 o 
 -26   2   5      101.97       76.03     23.22 o 
 -24   2   5      205.35      146.91     24.79 o 
 -22   2   5       17.98       -3.94     11.80 o 
 -20   2   5      196.79      174.68     15.11 o 
 -18   2   5       47.55       20.99     11.36 o 
 -16   2   5     2771.84     2784.40     51.74 o 
 -14   2   5     2808.46     2864.77     44.17 o 
 -12   2   5      300.82      225.76     11.32 o 
 -10   2   5    14226.86    13452.13    173.30 o 
  -8   2   5    18563.06    18429.95    234.01 o 
  -6   2   5    15632.18    15331.25    248.73 o 
  -4   2   5    17192.91    16640.10    274.54 o 
  -2   2   5     8321.51     8566.83    132.96 o 
   0   2   5     4256.41     4514.43     75.63 o 
   2   2   5      260.80      248.67     13.75 o 
   4   2   5       60.90       79.29      8.82 o 
   6   2   5      150.92      168.92     15.54 o 
   8   2   5       74.45       78.27      9.31 o 
  10   2   5     1270.37     1229.75     26.69 o 
  12   2   5        1.46       -6.51     15.69 o 
  14   2   5        3.76        0.71     16.14 o 
  16   2   5     2205.57     2217.50     54.95 o 
  18   2   5     1439.09     1381.10     49.85 o 
  20   2   5     3262.72     3047.87     94.64 o 
  22   2   5     4903.33     4981.85    101.98 o 
  24   2   5     2198.12     2275.73     72.25 o 
 -29   3   5     1536.29     1775.59     53.17 o 
 -27   3   5     2587.99     2734.83     59.88 o 
 -25   3   5     2030.82     1961.28     48.21 o 
 -23   3   5     4669.60     4685.56     84.90 o 
 -21   3   5     3346.22     3233.28     63.06 o 
 -19   3   5     3453.76     3280.45     62.93 o 
 -17   3   5    11461.26    11224.97    172.84 o 
 -15   3   5     5023.35     4987.42     84.10 o 
 -13   3   5       37.28       44.72     10.04 o 
 -11   3   5     1496.32     1488.78     29.02 o 
  -9   3   5     8073.42     7734.03    104.67 o 
  -7   3   5     1934.61     1808.64     39.45 o 
  -5   3   5      220.70      206.46     16.12 o 
  -3   3   5     4444.43     4185.96     93.11 o 
  -1   3   5     2376.45     2402.11     43.71 o 
   1   3   5     3037.12     2921.66     66.92 o 
   3   3   5     9118.31     8782.77    127.35 o 
   5   3   5     2479.56     2441.75     59.72 o 
   7   3   5     3107.52     2926.93     57.60 o 
   9   3   5    14709.85    14356.35    220.20 o 
  11   3   5     7542.78     7160.87    129.53 o 
  13   3   5      701.98      741.31     33.74 o 
  15   3   5     1248.04     1260.50     41.83 o 
  17   3   5     2636.99     2520.00     62.26 o 
  19   3   5      934.89      924.44     43.68 o 
  21   3   5      379.25      296.63     29.46 o 
 -24   4   5     2584.22     2590.59     65.19 o 
 -22   4   5     3026.94     3079.44     71.31 o 
 -20   4   5     3761.45     3532.57     88.14 o 
 -18   4   5     4838.95     4550.53    104.51 o 
 -16   4   5     4598.73     4536.19    103.33 o 
 -14   4   5     3045.39     2970.07     75.56 o 
 -12   4   5     1821.03     1817.08     54.64 o 
 -10   4   5     2827.22     2818.56     64.12 o 
  -8   4   5     4685.72     4610.20     91.79 o 
  -6   4   5     2166.46     2321.83    109.36 o 
  -4   4   5     1403.05     1695.07     42.11 o 
  -2   4   5     3296.81     3576.73     92.03 o 
   0   4   5     5322.05     5592.09     96.00 o 
   2   4   5     7698.15     7746.73    142.00 o 
   4   4   5     4212.25     3917.29     91.41 o 
   6   4   5     3315.91     3063.63     68.25 o 
   8   4   5     7465.67     7083.25    147.09 o 
  10   4   5     5264.21     5048.82    113.12 o 
  12   4   5     2500.89     2397.92     68.55 o 
  14   4   5     2343.63     2249.54     66.84 o 
  16   4   5     1912.08     1867.13     61.82 o 
  18   4   5     1425.07     1253.08     53.34 o 
 -19   5   5      184.62      122.71     37.68 o 
 -17   5   5     1292.23     1286.94     51.88 o 
 -15   5   5     4358.83     4589.64    113.62 o 
 -13   5   5     3094.38     3086.68     81.80 o 
 -11   5   5     7877.21     8099.58    304.17 o 
  -9   5   5     9875.19    10446.73    208.87 o 
  -7   5   5     4607.02     6092.16    273.41 o 
  -5   5   5     8381.16     9325.88    188.04 o 
  -3   5   5     8123.88     8641.28    254.88 o 
  -1   5   5     3732.88     4199.62    159.33 o 
   1   5   5     3448.12     3604.05     91.30 o 
   3   5   5     3245.85     3310.48     84.27 o 
   5   5   5     1213.55     1219.17     47.91 o 
   7   5   5       80.06       48.33     21.77 o 
   9   5   5      715.86      675.31     40.18 o 
  11   5   5      805.75      729.32     42.76 o 
 -32   0   6     5855.81     6115.09    361.38 o 
 -30   0   6     5406.28     5807.46    254.44 o 
 -28   0   6    12724.66    13194.85    375.86 o 
 -26   0   6    23764.00    23828.48    489.80 o 
 -24   0   6    13068.54    13227.42    279.44 o 
 -22   0   6    14762.30    14619.37    304.98 o 
 -20   0   6    19410.33    18480.88    379.45 o 
 -18   0   6     3764.04     3807.48     78.71 o 
 -16   0   6     3915.63     4010.32    106.35 o 
 -14   0   6    19419.67    19124.82    343.37 o 
 -12   0   6     1783.48     1790.34     42.10 o 
 -10   0   6     2607.50     2941.48     60.91 o 
  -8   0   6    24556.08    26450.62    470.09 o 
  -6   0   6     1061.41      949.60     29.08 o 
  -4   0   6     3822.55     4591.18     90.39 o 
  -2   0   6    62190.83    75464.98   1531.30 o 
   0   0   6    45159.80    49958.69    881.14 o 
   2   0   6    19186.97    20981.39    374.70 o 
   4   0   6    66491.40    69878.82   1229.61 o 
   6   0   6    39486.43    37719.14    667.33 o 
   8   0   6     4760.50     4390.55    104.16 o 
  10   0   6    19883.35    18959.18    404.85 o 
  12   0   6    13946.11    13756.75    255.17 o 
  14   0   6       15.57       -3.85     16.03 o 
  16   0   6     4819.39     4667.80    100.53 o 
  18   0   6     6826.38     6617.54    153.93 o 
  20   0   6      276.10      155.28     61.04 o 
  22   0   6      980.96     1086.09     65.54 o 
  24   0   6     4506.04     4670.78    153.07 o 
 -33   1   6     5793.79     6136.98    134.36 o 
 -31   1   6     2298.71     2548.99     71.22 o 
 -29   1   6      367.06      347.35     34.08 o 
 -27   1   6     6578.86     6591.10    134.81 o 
 -25   1   6     7465.49     7617.63    133.38 o 
 -23   1   6      444.77      433.40     30.20 o 
 -21   1   6     5806.06     5472.34     82.85 o 
 -19   1   6    15965.00    15476.69    212.19 o 
 -17   1   6     4994.70     4811.62     72.36 o 
 -15   1   6    21430.61    20208.94    272.11 o 
 -13   1   6    46323.48    46031.97    609.07 o 
 -11   1   6    14548.20    14354.49    208.30 o 
  -9   1   6    29806.91    30968.85    476.02 o 
  -7   1   6    59987.39    65222.26    928.08 o 
  -5   1   6     4315.14     4284.81     77.00 o 
  -3   1   6     7313.61     7965.75    201.78 o 
  -1   1   6    32132.91    36058.50    526.41 o 
   1   1   6     4721.16     5441.95     97.38 o 
   3   1   6     5243.54     5474.25     74.75 o 
   5   1   6    13128.07    12769.48    177.40 o 
   7   1   6     1973.82     1909.63     33.49 o 
   9   1   6     3572.44     3304.24     51.07 o 
  11   1   6    17005.80    16513.13    214.08 o 
  13   1   6     6520.21     6487.72     91.96 o 
  15   1   6     5314.68     5412.30    101.88 o 
  17   1   6    17923.85    17901.59    333.95 o 
  19   1   6     9187.29     9027.15    160.85 o 
  21   1   6     2435.92     2622.86     62.89 o 
  23   1   6     6185.86     6510.48    137.89 o 
 -32   2   6     5320.61     5508.19    109.90 o 
 -30   2   6      729.20      729.41     37.68 o 
 -28   2   6     1130.98     1153.99     41.22 o 
 -26   2   6    12215.62    11943.05    186.08 o 
 -24   2   6     1860.82     1799.83     42.81 o 
 -22   2   6     1558.70     1630.23     43.56 o 
 -20   2   6    14329.02    14015.34    211.64 o 
 -18   2   6     5368.41     5213.05     86.77 o 
 -16   2   6     9417.92     9152.44    141.06 o 
 -14   2   6    21371.99    20389.67    260.15 o 
 -12   2   6     5130.79     4890.74     68.84 o 
 -10   2   6     6349.87     6234.70     84.98 o 
  -8   2   6    31758.81    31457.27    462.58 o 
  -6   2   6    18638.99    19018.79    313.90 o 
  -4   2   6      863.70     1063.56     34.07 o 
  -2   2   6    13698.38    13739.49    208.65 o 
   0   2   6    21210.62    22352.24    497.64 o 
   2   2   6     1148.11     1164.86     30.08 o 
   4   2   6    12399.80    12125.97    169.49 o 
   6   2   6    11498.25    11319.07    159.61 o 
   8   2   6      294.13      280.58     16.24 o 
  10   2   6    13970.50    13477.10    206.98 o 
  12   2   6    12991.43    12644.15    213.00 o 
  14   2   6      383.63      362.58     28.00 o 
  16   2   6     5332.84     4955.59    107.95 o 
  18   2   6     9725.39     9385.58    183.17 o 
  20   2   6     2095.87     2116.26     62.95 o 
  22   2   6     2026.06     2043.01     73.07 o 
 -29   3   6     1738.81     1718.47     53.12 o 
 -27   3   6     7018.68     7420.99    126.04 o 
 -25   3   6     8123.21     8123.97    134.52 o 
 -23   3   6     2994.86     2879.79     59.80 o 
 -21   3   6     5035.97     5045.62     88.41 o 
 -19   3   6    13916.87    13652.23    208.46 o 
 -17   3   6      639.73      586.60     25.38 o 
 -15   3   6      544.91      503.00     22.60 o 
 -13   3   6     7799.35     7609.40    123.23 o 
 -11   3   6     1300.16     1286.29     32.94 o 
  -9   3   6      546.24      657.51     43.96 o 
  -7   3   6    15160.62    15241.55    250.98 o 
  -5   3   6      634.52      752.31     42.46 o 
  -3   3   6     6666.29     6815.48    218.87 o 
  -1   3   6    20787.71    20509.08    336.49 o 
   1   3   6     6862.43     7120.15    146.91 o 
   3   3   6     8752.04     8623.27    195.73 o 
   5   3   6    16620.54    15796.60    266.10 o 
   7   3   6    10278.47     9808.24    172.58 o 
   9   3   6     3577.99     3314.73     80.72 o 
  11   3   6     7158.38     6770.19    141.34 o 
  13   3   6     2904.72     2862.06     74.71 o 
  15   3   6      247.73      266.69     27.13 o 
  17   3   6     1211.11     1130.67     46.87 o 
  19   3   6      856.30      788.67     42.72 o 
 -24   4   6      283.00      250.20     32.62 o 
 -22   4   6       97.97       69.86     23.11 o 
 -20   4   6     7463.08     7329.29    154.96 o 
 -18   4   6      605.07      551.54     35.83 o 
 -16   4   6     1270.08     1275.01     47.68 o 
 -14   4   6     9572.34     9343.54    187.14 o 
 -12   4   6     6956.65     6624.25    138.97 o 
 -10   4   6     3812.21     3828.10     80.51 o 
  -8   4   6     6232.76     6217.45    117.90 o 
  -6   4   6     8873.56     8918.97    207.31 o 
  -4   4   6     1738.09     1787.06    100.42 o 
  -2   4   6     3037.19     3000.79     87.16 o 
   0   4   6     1736.15     1992.02     90.69 o 
   2   4   6     2604.27     2597.21     62.47 o 
   4   4   6      341.64      373.49     31.73 o 
   6   4   6     2914.33     2883.96     66.62 o 
   8   4   6      131.44      159.06     23.85 o 
  10   4   6     1808.59     1738.21     57.18 o 
  12   4   6     3188.74     3069.62     81.19 o 
  14   4   6     1051.19      922.20     45.10 o 
  16   4   6     3750.62     3492.57     91.92 o 
 -19   5   6     1587.95     1710.31     61.38 o 
 -17   5   6        6.87        3.25     21.93 o 
 -15   5   6      241.07      280.15     29.81 o 
 -13   5   6     2122.81     2350.32     69.86 o 
 -11   5   6       16.59       42.45     31.76 o 
  -9   5   6      153.20      189.32     36.60 o 
  -7   5   6     1217.49     1264.57     44.38 o 
  -5   5   6        2.15      149.29     38.93 o 
  -3   5   6     2113.83     2303.95    117.09 o 
  -1   5   6     2270.95     2259.90    100.90 o 
   1   5   6       34.07       24.57     23.86 o 
   3   5   6      852.18      751.64     46.21 o 
   5   5   6     3432.13     3258.23     84.75 o 
   7   5   6      807.57      716.40     41.76 o 
   9   5   6      245.34      190.33     28.46 o 
 -33   1   7      647.92      667.81     44.32 o 
 -31   1   7     1317.56     1336.86     44.90 o 
 -29   1   7     3645.61     3542.86     86.05 o 
 -27   1   7      519.69      471.56     28.22 o 
 -25   1   7      228.86      151.91     21.43 o 
 -23   1   7      793.45      819.12     28.68 o 
 -21   1   7        6.57       13.68     10.23 o 
 -19   1   7      130.27      156.67     11.24 o 
 -17   1   7        0.90       31.24      8.13 o 
 -15   1   7     1205.10     1159.95     25.18 o 
 -13   1   7     1112.80     1126.37     24.41 o 
 -11   1   7       15.12       10.17      8.98 o 
  -9   1   7     1569.91     1752.16     38.73 o 
  -7   1   7      655.50      631.23     19.98 o 
  -5   1   7     2890.36     3037.95     93.55 o 
  -3   1   7    11455.61    13241.63    288.02 o 
  -1   1   7     5137.04     5408.17     97.28 o 
   1   1   7     4860.28     4650.36     86.43 o 
   3   1   7     2853.89     2916.79     59.26 o 
   5   1   7      489.51      462.07     17.79 o 
   7   1   7     1698.94     1672.68     31.91 o 
   9   1   7      169.84      175.34     12.73 o 
  11   1   7      153.40      178.72     16.48 o 
  13   1   7      321.84      275.35     21.32 o 
  15   1   7      380.91      304.56     23.64 o 
  17   1   7        7.21       30.88     24.94 o 
  19   1   7       35.81      -11.93     14.70 o 
  21   1   7       38.82        3.19     21.18 o 
  23   1   7      576.72      559.90     57.83 o 
 -32   2   7      152.14       62.39     26.82 o 
 -30   2   7       17.54       -9.01     18.71 o 
 -28   2   7      314.97      245.66     24.33 o 
 -26   2   7       98.74       41.57     19.14 o 
 -24   2   7      755.90      709.68     32.06 o 
 -22   2   7     1220.52     1151.76     33.52 o 
 -20   2   7     3302.48     3112.99     59.30 o 
 -18   2   7    12113.69    11792.96    179.57 o 
 -16   2   7    12934.63    12463.38    175.58 o 
 -14   2   7     2859.39     2709.74     43.59 o 
 -12   2   7     7734.88     7551.20    102.16 o 
 -10   2   7     6531.69     6399.06     95.48 o 
  -8   2   7      492.68      504.15     33.68 o 
  -6   2   7     3629.49     3790.07     67.21 o 
  -4   2   7      481.27      504.42     30.07 o 
  -2   2   7     1037.03     1230.98     32.50 o 
   0   2   7        6.71       18.33     11.44 o 
   2   2   7       10.35       40.12     12.10 o 
   4   2   7       54.60       58.99     11.62 o 
   6   2   7      197.45      228.57     16.27 o 
   8   2   7     5359.28     5099.87     80.23 o 
  10   2   7     7366.98     7125.39    117.66 o 
  12   2   7     2842.89     2745.87     71.09 o 
  14   2   7     5312.64     5086.48    112.49 o 
  16   2   7     3218.14     3176.84     81.42 o 
  18   2   7     1255.27     1148.54     47.92 o 
  20   2   7     2195.47     2178.90     66.81 o 
 -29   3   7     2048.17     2172.17     68.23 o 
 -27   3   7     1612.60     1636.57     50.71 o 
 -25   3   7     3673.02     3683.33     80.60 o 
 -23   3   7     3333.54     3232.69     72.04 o 
 -21   3   7      363.52      353.95     23.78 o 
 -19   3   7     1403.00     1344.34     40.68 o 
 -17   3   7     3545.10     3350.87     80.34 o 
 -15   3   7     1719.99     1559.91     48.75 o 
 -13   3   7      482.18      445.83     22.41 o 
 -11   3   7      286.26      328.61     19.23 o 
  -9   3   7     2952.49     2938.90     57.35 o 
  -7   3   7     7556.68     7550.77    127.39 o 
  -5   3   7     6435.66     6570.61    121.22 o 
  -3   3   7     4028.65     4025.20     73.82 o 
  -1   3   7     5562.78     5511.65    103.08 o 
   1   3   7     9271.60     9222.91    147.66 o 
   3   3   7     4784.05     4809.04    122.73 o 
   5   3   7     1917.68     1868.30     49.52 o 
   7   3   7     2849.57     2740.59     63.30 o 
   9   3   7     1863.11     1729.39     54.07 o 
  11   3   7     2185.15     2029.05     60.15 o 
  13   3   7     1411.33     1448.75     50.64 o 
  15   3   7        5.74      -19.85     19.42 o 
  17   3   7      178.01      132.84     25.25 o 
  19   3   7     1672.33     1641.64     58.84 o 
 -24   4   7     4436.21     4623.81    110.69 o 
 -22   4   7      286.17      313.18     30.87 o 
 -20   4   7     1114.88     1026.68     46.31 o 
 -18   4   7     4342.71     4205.74    100.27 o 
 -16   4   7     1066.31      982.72     43.10 o 
 -14   4   7     1447.81     1298.53     48.03 o 
 -12   4   7     4108.33     4135.26     96.54 o 
 -10   4   7     1872.58     2031.74     92.36 o 
  -8   4   7     3567.86     3733.10     71.64 o 
  -6   4   7     9356.54     9489.53    153.94 o 
  -4   4   7     4342.65     4913.83    342.02 o 
  -2   4   7     1911.00     2349.94     62.96 o 
   0   4   7     9118.22     9132.56    165.97 o 
   2   4   7     8392.19     8152.87    151.06 o 
   4   4   7     1193.55     1152.82     49.31 o 
   6   4   7     2777.14     2639.93     71.51 o 
   8   4   7     3088.45     2975.02     78.93 o 
  10   4   7      703.85      586.46     38.78 o 
  12   4   7     1745.33     1667.05     59.03 o 
  14   4   7     1316.55     1203.59     51.74 o 
 -17   5   7     5350.76     5044.54    140.54 o 
 -15   5   7     5023.78     4935.93    116.39 o 
 -13   5   7     7156.96     7494.86    160.63 o 
 -11   5   7     7736.18     7936.05    167.41 o 
  -9   5   7     2744.09     3144.81    211.20 o 
  -7   5   7     2662.09     2913.90     84.77 o 
  -5   5   7     1235.85     1105.95     68.54 o 
  -3   5   7       29.30      122.02     23.80 o 
  -1   5   7     1790.58     1831.72     61.55 o 
   1   5   7     1560.92     1581.18     50.98 o 
   3   5   7      289.58      231.71     33.46 o 
   5   5   7     2350.76     2344.30     71.00 o 
   7   5   7     3442.26     3462.28     91.80 o 
 -32   0   8     1203.01     1269.01     72.69 o 
 -30   0   8     8024.79     7900.58    226.02 o 
 -28   0   8    13265.61    13074.87    347.19 o 
 -26   0   8     2868.37     2879.15     80.11 o 
 -24   0   8     3895.32     3897.87     97.54 o 
 -22   0   8     5935.47     5859.08    118.35 o 
 -20   0   8      159.82      187.44     20.84 o 
 -18   0   8      824.81      785.58     31.46 o 
 -16   0   8    16477.79    16075.91    293.51 o 
 -14   0   8     3641.90     3295.47     79.86 o 
 -12   0   8     3715.79     3372.43     71.99 o 
 -10   0   8    71102.63    77248.70   1359.59 o 
  -8   0   8    27705.79    31952.60    569.18 o 
  -6   0   8    10918.47    12467.68    300.47 o 
  -4   0   8    57420.04    67544.98   1412.20 o 
  -2   0   8    19596.64    22067.34    457.65 o 
   0   0   8    15482.63    16256.17    294.81 o 
   2   0   8    35970.63    38196.87    678.88 o 
   4   0   8     5129.91     5277.37    104.96 o 
   6   0   8      287.93      317.98     21.94 o 
   8   0   8     6706.02     6579.33    130.14 o 
  10   0   8     2830.03     2540.80     62.52 o 
  12   0   8      102.05       76.71     20.47 o 
  14   0   8     2470.18     2523.98    182.40 o 
  16   0   8     8741.36     8254.39    165.92 o 
  18   0   8     2058.11     1852.79    134.38 o 
  20   0   8     6778.78     7958.06    318.60 o 
 -33   1   8     1156.15     1109.58     51.45 o 
 -31   1   8      373.23      348.20     26.43 o 
 -29   1   8     6824.92     6511.87    136.49 o 
 -27   1   8     5337.69     5113.42     98.09 o 
 -25   1   8     4559.87     4566.63     80.93 o 
 -23   1   8    23121.11    22735.12    309.99 o 
 -21   1   8     9101.32     8813.10    127.32 o 
 -19   1   8     4696.62     4650.57     77.76 o 
 -17   1   8    36192.17    35873.70    478.98 o 
 -15   1   8    15120.99    14324.84    185.92 o 
 -13   1   8     2828.81     2619.45     45.13 o 
 -11   1   8    23099.64    24025.56    351.15 o 
  -9   1   8    15812.97    17290.90    277.49 o 
  -7   1   8      664.56      874.03     44.89 o 
  -5   1   8     5614.19     6330.26    178.79 o 
  -3   1   8    12676.12    13788.62    352.19 o 
  -1   1   8      206.52      234.47     16.79 o 
   1   1   8    11033.31    11546.78    176.81 o 
   3   1   8    35600.61    36540.07    536.46 o 
   5   1   8     2103.59     2099.39     43.85 o 
   7   1   8     8389.77     8159.43    121.27 o 
   9   1   8    32521.09    31573.24    428.93 o 
  11   1   8     3857.19     3862.54     65.70 o 
  13   1   8     4629.95     4633.67     76.85 o 
  15   1   8    14840.30    14431.64    243.04 o 
  17   1   8     2401.62     2439.35     60.83 o 
  19   1   8     1651.25     1664.57     55.18 o 
  21   1   8     4061.64     4241.60    115.89 o 
 -30   2   8     2137.70     2143.91     65.23 o 
 -28   2   8     5293.18     5245.96    116.01 o 
 -26   2   8     3029.57     2905.87     66.74 o 
 -24   2   8     4202.54     4032.46     92.39 o 
 -22   2   8    14187.21    14035.99    237.55 o 
 -20   2   8     3655.39     3755.66     76.47 o 
 -18   2   8     2561.27     2515.93     57.93 o 
 -16   2   8    23907.69    23109.71    319.39 o 
 -14   2   8     6678.66     6131.82     93.76 o 
 -12   2   8     1740.19     1673.68     35.00 o 
 -10   2   8    16392.74    16044.80    263.62 o 
  -8   2   8     5077.95     5306.14     99.30 o 
  -6   2   8     4552.35     4941.89     85.22 o 
  -4   2   8    15215.29    15781.28    240.50 o 
  -2   2   8     3806.80     3937.92     71.59 o 
   0   2   8     2955.18     3035.56     58.26 o 
   2   2   8    15404.23    15146.65    230.88 o 
   4   2   8    10204.86    10262.99    161.38 o 
   6   2   8     2437.34     2428.92     51.21 o 
   8   2   8     8141.04     8038.91    131.02 o 
  10   2   8     9022.18     9104.63    163.37 o 
  12   2   8     2366.45     2287.31     64.62 o 
  14   2   8     5580.84     5501.83    120.96 o 
  16   2   8     3810.18     3666.67     90.79 o 
  18   2   8      352.85      294.52     29.51 o 
  20   2   8     3449.39     3599.42     93.15 o 
 -29   3   8     5698.66     5852.24    132.45 o 
 -27   3   8     1479.48     1410.45     53.66 o 
 -25   3   8       83.54       36.97     20.71 o 
 -23   3   8     2845.80     2838.33     74.85 o 
 -21   3   8      624.02      576.01     34.15 o 
 -19   3   8      160.74      151.77     21.35 o 
 -17   3   8     2479.16     2397.86     64.71 o 
 -15   3   8     3728.52     3508.21     83.23 o 
 -13   3   8     1648.14     1543.40     38.94 o 
 -11   3   8     4333.81     4300.81     77.79 o 
  -9   3   8    14356.53    14513.84    242.49 o 
  -7   3   8     6731.49     7559.76    171.43 o 
  -5   3   8    13616.98    13713.97    213.01 o 
  -3   3   8    22929.81    22681.74    342.33 o 
  -1   3   8     2934.99     2910.00    189.25 o 
   1   3   8     4950.89     4811.21     86.17 o 
   3   3   8     7266.72     7053.46    117.25 o 
   5   3   8       30.93        8.63     15.67 o 
   7   3   8      890.24      901.39     35.87 o 
   9   3   8     2230.16     2137.16     62.17 o 
  11   3   8       79.17       91.83     21.54 o 
  13   3   8      641.74      587.87     37.51 o 
  15   3   8     1780.45     1658.76     58.01 o 
  17   3   8      663.88      634.41     41.74 o 
 -24   4   8      381.59      346.16     33.04 o 
 -22   4   8     6962.48     7148.90    154.39 o 
 -20   4   8     5458.63     5217.39    119.72 o 
 -18   4   8     3483.22     3166.33     83.40 o 
 -16   4   8     9156.98     8771.50    179.43 o 
 -14   4   8      808.70      765.64     39.40 o 
 -12   4   8      671.05      680.97     37.31 o 
 -10   4   8     3939.75     3911.22     83.42 o 
  -6   4   8        8.56       47.80     22.33 o 
  -4   4   8     1662.85     1589.54     51.05 o 
  -2   4   8      560.56      487.35     32.94 o 
   0   4   8      124.41      150.59     21.49 o 
   2   4   8     1035.42     1005.09     43.78 o 
   4   4   8     1978.25     1928.50     53.47 o 
   6   4   8     1820.35     1711.53     57.28 o 
   8   4   8     6773.74     6363.48    140.08 o 
  10   4   8     6086.32     5829.68    132.24 o 
  12   4   8      983.86      850.83     45.83 o 
 -17   5   8      480.28      482.78     38.62 o 
 -15   5   8      209.49      195.69     28.67 o 
 -13   5   8       85.80      117.63     30.51 o 
 -11   5   8      833.00      845.88     63.24 o 
  -9   5   8     1472.02     1436.19     53.59 o 
  -7   5   8       92.36      173.74     26.33 o 
  -5   5   8      968.64     1471.64     78.01 o 
  -3   5   8     4209.47     4247.93    105.90 o 
  -1   5   8      357.81      299.34     35.11 o 
   1   5   8      350.96      344.36     32.74 o 
   3   5   8     1286.33     1311.43     53.78 o 
   5   5   8       14.38      -26.65     23.30 o 
 -31   1   9       83.35       54.09     16.46 o 
 -29   1   9       15.32       12.31     18.46 o 
 -27   1   9       45.87       43.42     22.28 o 
 -25   1   9       21.07       57.30     14.74 o 
 -23   1   9     1053.85     1086.73     31.19 o 
 -21   1   9      325.93      345.56     18.01 o 
 -19   1   9      858.83      905.77     25.57 o 
 -17   1   9     1025.68     1037.86     26.78 o 
 -15   1   9     1600.64     1572.09     37.91 o 
 -13   1   9      924.24      889.62     27.58 o 
 -11   1   9     2390.58     2405.24     44.42 o 
  -9   1   9     7260.73     7933.67    169.84 o 
  -7   1   9     4974.81     5274.15     92.76 o 
  -5   1   9     2641.07     2797.38     70.30 o 
  -3   1   9      741.03      862.34     29.49 o 
  -1   1   9      302.77      435.95     29.65 o 
   1   1   9      357.29      405.77     22.18 o 
   3   1   9      942.60     1011.72     31.17 o 
   5   1   9     1495.68     1442.78     37.11 o 
   7   1   9       39.72       35.19     11.52 o 
   9   1   9       31.37       13.36     13.85 o 
  11   1   9      300.99      258.08     19.70 o 
  13   1   9       31.41       39.41     18.51 o 
  15   1   9      279.75      239.87     35.97 o 
  17   1   9     1145.55     1068.29     46.55 o 
  19   1   9      920.33      951.50     51.70 o 
 -30   2   9      950.93      934.00     46.37 o 
 -28   2   9     1802.06     1818.09     52.37 o 
 -26   2   9     3576.78     3554.54     86.88 o 
 -24   2   9     4196.68     4025.10     83.78 o 
 -22   2   9     4257.34     4078.97     83.68 o 
 -20   2   9     2286.38     2223.21     53.96 o 
 -18   2   9     6026.79     5710.56     96.41 o 
 -16   2   9     3402.64     3342.15     64.53 o 
 -14   2   9       48.59       53.87     14.33 o 
 -12   2   9      107.81      124.60     14.67 o 
 -10   2   9      213.97      195.55     16.28 o 
  -8   2   9        9.97       25.81     12.22 o 
  -6   2   9      200.36      222.26     16.93 o 
  -4   2   9      447.84      557.87     26.09 o 
  -2   2   9     2260.52     2474.66     57.01 o 
   0   2   9     2711.74     2616.81     59.50 o 
   2   2   9     4819.23     4781.13     84.22 o 
   4   2   9     6305.67     6270.40    106.22 o 
   6   2   9     2275.29     2245.57     49.85 o 
   8   2   9     6045.39     5810.99    100.51 o 
  10   2   9     6461.50     6408.06    122.58 o 
  12   2   9     1015.73     1022.00     44.15 o 
  14   2   9      201.45      171.80     26.03 o 
  16   2   9        2.41      -33.66     22.44 o 
  18   2   9        1.19      -32.44     21.63 o 
 -27   3   9      966.48      977.32     45.74 o 
 -25   3   9      824.03      831.33     41.71 o 
 -23   3   9      262.31      205.30     24.95 o 
 -21   3   9     1494.07     1451.76     50.99 o 
 -19   3   9     1494.94     1408.93     49.40 o 
 -17   3   9      826.18      785.07     38.16 o 
 -15   3   9     6360.72     6188.63    118.21 o 
 -13   3   9     5119.04     4901.61     87.93 o 
 -11   3   9      953.26     1008.49     43.14 o 
  -9   3   9     4960.46     5072.17     90.25 o 
  -7   3   9     9047.59     9293.47    150.96 o 
  -5   3   9     4364.73     4531.21    186.34 o 
  -3   3   9     3332.95     3356.26    114.71 o 
  -1   3   9     3235.05     3388.87     66.81 o 
   1   3   9     1290.71     1250.02     59.94 o 
   3   3   9      686.56      653.42     28.05 o 
   5   3   9     1151.47     1119.36     39.40 o 
   7   3   9      313.55      288.06     24.08 o 
   9   3   9      305.28      293.30     27.33 o 
  11   3   9     2436.56     2325.56     68.25 o 
  13   3   9     1277.84     1228.80     51.04 o 
  15   3   9      564.94      496.32     40.50 o 
 -24   4   9     1191.68     1125.43     50.76 o 
 -22   4   9     1327.36     1369.74     54.00 o 
 -20   4   9     1909.31     1814.21     61.26 o 
 -18   4   9     1320.38     1148.43     48.94 o 
 -16   4   9     4000.28     3684.50     92.29 o 
 -14   4   9     6143.79     5910.38    130.17 o 
 -12   4   9     2340.83     2408.82    108.09 o 
 -10   4   9     4267.09     4333.60     91.43 o 
  -8   4   9     7460.27     7841.32    132.72 o 
  -6   4   9     3003.63     4065.52    132.22 o 
  -4   4   9     2333.47     2591.57    104.83 o 
  -2   4   9     3327.65     3410.96     98.16 o 
   0   4   9     1489.36     1440.56     47.23 o 
   2   4   9     1198.30     1122.98     41.19 o 
   4   4   9     2795.26     2643.41     66.76 o 
   6   4   9      921.16      859.49     44.47 o 
   8   4   9      200.84      105.55     26.40 o 
  10   4   9     2703.31     2609.41     77.36 o 
 -15   5   9     2387.48     2361.57     72.92 o 
 -13   5   9     1407.71     1446.87     78.34 o 
 -11   5   9      112.11      117.70     32.83 o 
  -9   5   9     1473.32     1640.99     68.63 o 
  -7   5   9     2560.25     2797.16     94.65 o 
  -5   5   9        6.90       96.83     29.37 o 
  -3   5   9      981.91     1121.67    141.51 o 
  -1   5   9     6386.11     6593.93    132.72 o 
   1   5   9     2820.96     2778.48     81.55 o 
 -32   0  10     2520.04     2687.91    107.75 o 
 -30   0  10     1355.68     1442.02     75.85 o 
 -28   0  10      411.28      371.62     31.35 o 
 -26   0  10    10288.13     9911.85    219.38 o 
 -24   0  10     9784.33     9431.88    257.28 o 
 -22   0  10       16.15        6.07     16.03 o 
 -20   0  10    11209.59    10924.44    208.15 o 
 -18   0  10    23394.21    23293.01    422.71 o 
 -16   0  10    10520.54    10462.34    198.83 o 
 -14   0  10    21342.87    21401.45    447.16 o 
 -12   0  10    34456.91    35062.62    787.82 o 
 -10   0  10    14391.60    15826.32    291.23 o 
  -8   0  10    11914.02    13497.91    331.79 o 
  -6   0  10    31135.72    35616.70    636.44 o 
  -4   0  10      724.65     1011.47     93.05 o 
  -2   0  10      873.35      913.80     36.73 o 
   0   0  10    20371.71    22346.15    404.22 o 
   2   0  10     2698.21     2850.37     65.62 o 
   4   0  10      132.84      132.47     16.37 o 
   6   0  10    10749.07    10826.90    205.42 o 
   8   0  10     3427.34     3438.13     79.45 o 
  10   0  10     2721.21     2736.16     68.87 o 
  12   0  10    13281.22    13357.01    294.37 o 
  14   0  10     6507.26     6752.58    208.33 o 
  16   0  10     3630.66     3728.34    179.86 o 
 -31   1  10     7442.58     7490.32    156.13 o 
 -29   1  10     4901.39     4767.95    108.21 o 
 -27   1  10     4668.85     4554.51    102.86 o 
 -25   1  10    17071.44    16943.50    284.57 o 
 -23   1  10    11230.77    11021.79    173.32 o 
 -21   1  10      494.26      464.26     30.88 o 
 -19   1  10    10306.98    10480.62    153.22 o 
 -17   1  10     8285.02     8451.20    136.73 o 
 -15   1  10       21.52       24.97     11.82 o 
 -13   1  10    10658.85    10896.25    157.12 o 
 -11   1  10     6522.96     6959.05    104.89 o 
  -9   1  10     1009.16     1310.81     61.19 o 
  -7   1  10    19492.23    21326.43    439.81 o 
  -5   1  10    10735.99    11962.30    186.49 o 
  -3   1  10     2929.39     3229.76     68.77 o 
  -1   1  10    17655.85    18987.20    377.46 o 
   1   1  10    21625.56    22846.80    409.02 o 
   3   1  10     8992.57     9153.04    146.09 o 
   5   1  10     9020.62     9096.59    146.00 o 
   7   1  10    11403.96    11233.02    177.24 o 
   9   1  10     1940.60     1672.69     42.14 o 
  11   1  10     2218.67     2264.39     58.00 o 
  13   1  10     5340.83     5343.86    117.76 o 
  15   1  10       33.40       -4.82     20.99 o 
  17   1  10      852.87      869.54     44.68 o 
 -30   2  10     4877.34     4978.02    115.18 o 
 -28   2  10      819.70      863.70     38.61 o 
 -26   2  10     6587.95     6231.66    234.56 o 
 -24   2  10     6113.54     5850.01    127.16 o 
 -22   2  10     1501.66     1400.24     49.81 o 
 -20   2  10     7411.49     7044.24    145.80 o 
 -18   2  10     6491.11     6272.95    107.39 o 
 -16   2  10      956.02      914.40     32.28 o 
 -14   2  10     5802.63     5568.32     96.54 o 
 -12   2  10    12403.33    12169.60    206.08 o 
 -10   2  10     1664.89     1713.27     43.00 o 
  -8   2  10     3707.63     4154.82    150.25 o 
  -6   2  10    18462.19    19174.96    367.47 o 
  -4   2  10     3944.75     4049.02    105.30 o 
  -2   2  10     3466.25     3627.07     69.67 o 
   0   2  10    16718.13    16970.70    258.90 o 
   2   2  10     3094.92     3092.83     71.15 o 
   4   2  10     2319.90     2378.95     52.25 o 
   6   2  10    12819.40    12409.74    195.61 o 
   8   2  10     2109.79     2026.65     54.32 o 
  10   2  10      552.60      514.75     34.99 o 
  12   2  10     6047.16     5874.63    129.30 o 
  14   2  10     2048.85     1981.83     63.43 o 
  16   2  10      319.47      282.63     37.70 o 
 -27   3  10       11.55      -24.98     20.11 o 
 -25   3  10     1458.61     1394.54     52.72 o 
 -23   3  10     1165.48     1034.84     45.29 o 
 -21   3  10     1407.82     1280.86     49.34 o 
 -19   3  10     9767.28     9316.94    188.47 o 
 -17   3  10     6190.41     5909.95    128.26 o 
 -15   3  10     5064.57     4899.63     89.65 o 
 -13   3  10    14408.66    14068.35    220.73 o 
 -11   3  10     6342.47     6288.81    148.40 o 
  -9   3  10     2405.47     2656.24    105.77 o 
  -7   3  10     7354.69     7270.65    123.48 o 
  -5   3  10     3796.27     4002.41    207.18 o 
  -3   3  10      372.41      261.67     37.31 o 
  -1   3  10     2024.90     2004.45     48.32 o 
   1   3  10      697.22      734.64     29.62 o 
   3   3  10      171.17      175.02     20.71 o 
   5   3  10     1792.95     1672.46     49.65 o 
   7   3  10     3057.80     2935.23     70.64 o 
   9   3  10      513.69      445.36     33.11 o 
  11   3  10     4566.87     4652.22    111.40 o 
  13   3  10     6073.98     5934.44    135.25 o 
 -22   4  10      565.28      527.09     38.00 o 
 -20   4  10     1565.89     1541.94     67.26 o 
 -18   4  10     1973.82     1957.12     63.30 o 
 -16   4  10       68.66       65.92     22.35 o 
 -14   4  10       10.53        1.93     20.56 o 
 -12   4  10      446.75      452.84     30.62 o 
 -10   4  10       30.01       43.30     14.81 o 
  -8   4  10      429.50      640.46     67.00 o 
  -6   4  10     4099.28     4181.46     81.81 o 
  -4   4  10     1248.24     1351.16     59.94 o 
  -2   4  10     3838.96     3707.57     84.47 o 
   0   4  10     8532.06     8064.75    173.65 o 
   2   4  10     1814.34     1792.91     66.17 o 
   4   4  10     1684.40     1449.53     55.16 o 
   6   4  10     4244.09     3884.26     99.15 o 
   8   4  10      978.08      846.99     46.19 o 
 -11   5  10      986.89      996.57     91.20 o 
  -9   5  10       59.06      137.84     25.95 o 
  -7   5  10     1575.86     1698.05     74.07 o 
  -5   5  10      829.79      918.25     72.88 o 
 -31   1  11       21.07       32.05     23.68 o 
 -29   1  11      323.39      309.77     30.14 o 
 -27   1  11        1.54       -0.81     20.16 o 
 -25   1  11     1592.77     1554.62     43.38 o 
 -23   1  11      369.41      313.87     32.97 o 
 -21   1  11      568.16      480.43     30.29 o 
 -19   1  11     3072.39     2875.34     59.16 o 
 -17   1  11     5165.91     5055.91     82.36 o 
 -15   1  11     3174.67     3115.48     66.90 o 
 -13   1  11      544.75      570.00     27.49 o 
 -11   1  11      257.96      352.03     21.24 o 
  -9   1  11       24.38       85.46     14.83 o 
  -7   1  11       25.36       67.41     14.90 o 
  -5   1  11      174.20      263.81     19.42 o 
  -3   1  11     1483.61     1667.68     44.52 o 
  -1   1  11      466.55      571.43     32.72 o 
   1   1  11      607.61      666.63     27.91 o 
   3   1  11       13.10       17.19     13.84 o 
   5   1  11        1.91       13.95     14.29 o 
   7   1  11      667.84      637.62     28.82 o 
   9   1  11     2167.01     2113.35     49.79 o 
  11   1  11     2328.40     2312.55     53.78 o 
  13   1  11     1415.04     1450.23     63.34 o 
  15   1  11      708.99      688.38     49.60 o 
 -30   2  11     2298.77     2310.93     83.50 o 
 -28   2  11     1842.35     1829.48     72.41 o 
 -26   2  11      441.86      387.67     32.57 o 
 -24   2  11      943.13      892.43     43.23 o 
 -22   2  11       32.67       24.95     19.62 o 
 -20   2  11      597.04      586.25     31.72 o 
 -18   2  11      431.15      346.47     23.04 o 
 -16   2  11      332.39      353.79     22.50 o 
 -14   2  11        1.85       17.06     13.71 o 
 -12   2  11      120.81      161.90     17.87 o 
 -10   2  11      638.50      764.89     44.50 o 
  -8   2  11     3502.89     3567.56     98.47 o 
  -6   2  11     6043.76     5856.18    116.95 o 
  -4   2  11     6894.95     7265.30    165.68 o 
  -2   2  11     5387.56     5335.15    104.95 o 
   0   2  11     3838.44     3546.96    111.07 o 
   2   2  11     4434.49     4318.17     80.44 o 
   4   2  11      420.36      406.15     24.18 o 
   6   2  11       19.04       10.20     14.88 o 
   8   2  11      343.41      273.61     24.12 o 
  10   2  11        2.67      -21.02     18.85 o 
  12   2  11        6.76      -14.82     21.48 o 
 -27   3  11      472.94      368.33     33.61 o 
 -25   3  11     1503.81     1483.14     55.96 o 
 -23   3  11     1472.88     1556.87     56.29 o 
 -21   3  11     1894.75     1670.89     57.71 o 
 -19   3  11     3821.56     3533.73     89.27 o 
 -17   3  11     5096.55     4901.16    112.55 o 
 -15   3  11     3333.24     3031.48     64.72 o 
 -13   3  11     2465.77     2329.54     66.09 o 
 -11   3  11     3528.28     3553.00     79.60 o 
  -9   3  11     1023.44     1209.68     75.66 o 
  -7   3  11      555.42      609.44     32.85 o 
  -5   3  11     2652.21     2439.52     60.67 o 
  -3   3  11      715.19      759.25     57.34 o 
  -1   3  11      202.15      206.16     22.03 o 
   1   3  11     1861.30     1778.51     45.59 o 
   3   3  11      842.40      791.27     36.94 o 
   5   3  11      341.80      269.12     25.94 o 
   7   3  11     2050.82     1945.56     62.99 o 
   9   3  11     2958.25     2867.52     80.90 o 
 -20   4  11     1451.73     1309.44     53.75 o 
 -18   4  11     2253.95     2129.35     67.89 o 
 -16   4  11     6105.09     5817.51    131.75 o 
 -14   4  11     1904.17     1895.94    134.11 o 
 -12   4  11     1150.91     1262.59     46.10 o 
 -10   4  11     3913.03     4164.75     82.86 o 
  -8   4  11     1369.81     1234.44     76.85 o 
  -6   4  11      557.61      682.77     66.45 o 
  -4   4  11     1880.96     1815.56     49.25 o 
  -2   4  11     1111.85     1078.24     60.22 o 
   0   4  11      740.55      747.90     38.17 o 
   2   4  11     2443.63     2232.99     62.93 o 
   4   4  11     2540.69     2199.96     70.10 o 
 -30   0  12      303.93      168.22     62.31 o 
 -28   0  12     2885.66     2836.54    164.55 o 
 -26   0  12    19325.23    18441.57    680.75 o 
 -24   0  12     8338.81     7906.31    219.80 o 
 -22   0  12    13359.17    13204.25    310.55 o 
 -20   0  12    15789.07    16077.23    825.72 o 
 -18   0  12     2576.83     2551.46    119.64 o 
 -16   0  12    13524.30    14217.27    445.16 o 
 -14   0  12    11762.72    12437.49    594.50 o 
 -12   0  12      319.14      423.26     55.79 o 
 -10   0  12     3152.05     3690.92     99.45 o 
  -8   0  12     4859.34     5508.83    136.38 o 
  -6   0  12     1477.56     1663.63     75.18 o 
  -4   0  12     1264.74     1337.51     68.57 o 
  -2   0  12     2339.36     2532.42     97.20 o 
   0   0  12     3932.48     4089.44    136.22 o 
   2   0  12     8834.98     9160.22    264.42 o 
   4   0  12    19390.28    19840.63    535.87 o 
   6   0  12     6187.91     6177.07    193.44 o 
   8   0  12     4220.42     4095.28    262.47 o 
  10   0  12    14227.87    14092.84    397.19 o 
  12   0  12     3260.92     3319.02    126.40 o 
 -29   1  12     2637.88     2648.72     75.38 o 
 -27   1  12     6989.71     7027.41    147.89 o 
 -25   1  12      961.78      920.19     35.22 o 
 -23   1  12     2873.73     2811.38     65.91 o 
 -21   1  12     5207.89     5122.31    102.49 o 
 -19   1  12      873.52      779.34     31.97 o 
 -17   1  12     1640.45     1577.20     45.27 o 
 -15   1  12    13127.66    13287.44    207.95 o 
 -13   1  12     7759.19     7858.79    130.12 o 
 -11   1  12     2405.32     2971.92     79.97 o 
  -9   1  12    23819.34    26855.59    402.31 o 
  -7   1  12    17328.63    18831.69    287.60 o 
  -5   1  12     1923.54     2211.24     63.77 o 
  -3   1  12    14186.88    15099.68    276.92 o 
  -1   1  12     7082.44     7400.94    135.39 o 
   1   1  12      809.93      784.85     33.59 o 
   3   1  12     8833.33     9028.55    186.38 o 
   5   1  12     3019.20     3017.49     79.92 o 
   7   1  12       34.50       25.62     18.07 o 
   9   1  12     2220.87     2142.12     57.76 o 
  11   1  12     2824.15     2888.84     98.26 o 
  13   1  12      473.86      454.85     55.99 o 
 -28   2  12     3896.93     3768.22     96.04 o 
 -26   2  12     3962.33     3822.89     95.49 o 
 -24   2  12      320.35      264.74     28.17 o 
 -22   2  12     4114.29     3875.43     94.28 o 
 -20   2  12     6827.17     6383.86    121.43 o 
 -18   2  12      916.61      826.47     33.75 o 
 -16   2  12     6551.59     6169.83    168.36 o 
 -14   2  12     7496.04     7340.83    141.93 o 
 -12   2  12     1248.56     1307.15     40.12 o 
 -10   2  12     9543.96     9879.46    220.15 o 
  -8   2  12     9934.79    10748.70    250.17 o 
  -6   2  12     1178.85     1240.32     46.67 o 
  -4   2  12     5605.64     5616.21    141.67 o 
  -2   2  12     8917.65     8743.16    143.76 o 
   0   2  12     1386.68     1204.11     40.18 o 
   2   2  12     2034.00     2005.99     54.53 o 
   4   2  12     5182.62     5146.19    104.73 o 
   6   2  12      776.24      634.09     33.71 o 
   8   2  12     1215.33     1073.84     41.86 o 
  10   2  12     5512.85     5384.53    122.72 o 
 -25   3  12      876.06      906.81     48.19 o 
 -23   3  12     3830.34     3693.59     95.44 o 
 -21   3  12    10371.45     9989.77    204.04 o 
 -19   3  12     2643.95     2462.54     72.56 o 
 -17   3  12     3301.83     3137.83     83.37 o 
 -15   3  12     7110.16     7009.39    122.94 o 
 -13   3  12      424.35      261.72     53.82 o 
 -11   3  12       28.08       25.59     17.36 o 
  -9   3  12     2646.29     2623.16     59.66 o 
  -7   3  12      123.71      274.88     45.71 o 
  -5   3  12       30.99       63.82     20.22 o 
  -3   3  12     5290.38     4848.25     91.09 o 
  -1   3  12     3059.76     3011.05     74.75 o 
   1   3  12      166.88      125.55     22.07 o 
   3   3  12     6225.63     5902.31    119.44 o 
   5   3  12     5173.83     4616.32    100.45 o 
   7   3  12      926.53      838.36     45.78 o 
 -18   4  12       19.74       46.65     24.15 o 
 -16   4  12     2079.44     2070.45     67.29 o 
 -14   4  12     3349.75     3421.00     90.63 o 
 -12   4  12      244.50      547.90     67.67 o 
 -10   4  12     3044.18     3068.27     98.66 o 
  -8   4  12     5628.01     5799.34    142.08 o 
  -6   4  12     1292.01     1369.62     63.83 o 
  -4   4  12     4343.53     4219.32     96.13 o 
  -2   4  12     4965.80     4688.41    117.62 o 
   0   4  12      126.40       86.29     23.07 o 
 -29   1  13      148.94      139.96     37.78 o 
 -27   1  13      989.39     1009.01     68.79 o 
 -25   1  13     2101.87     1965.42     71.44 o 
 -23   1  13      724.98      644.02     45.94 o 
 -21   1  13      529.18      459.32     29.90 o 
 -19   1  13      151.26      133.31     20.72 o 
 -17   1  13       36.04       51.42     18.59 o 
 -15   1  13       17.34       28.21     18.77 o 
 -13   1  13        4.89       22.09     18.77 o 
 -11   1  13      620.82      712.26     35.68 o 
  -9   1  13     1268.27     1545.47     47.85 o 
  -7   1  13      250.00      328.17     26.06 o 
  -5   1  13      855.44      982.10     44.05 o 
  -3   1  13      148.57      146.68     18.69 o 
  -1   1  13     1535.10     1497.37     46.57 o 
   1   1  13     1634.69     1618.65     48.22 o 
   3   1  13     1339.14     1269.73     42.83 o 
   5   1  13     1636.10     1562.84     56.12 o 
   7   1  13      331.87      301.83     30.82 o 
   9   1  13      130.48      115.96     26.78 o 
 -26   2  13       31.52       11.30     22.67 o 
 -24   2  13        1.43      -17.15     20.81 o 
 -22   2  13       81.21       82.11     22.75 o 
 -20   2  13      859.32      880.49     38.91 o 
 -18   2  13     1812.13     1728.19     52.80 o 
 -16   2  13     1938.10     1832.37     52.56 o 
 -14   2  13     7997.36     7823.85    133.06 o 
 -12   2  13     3343.68     3495.97     71.94 o 
 -10   2  13      675.56      859.06     36.49 o 
  -8   2  13     4901.77     4853.08     91.42 o 
  -6   2  13     3395.32     3362.65     77.11 o 
  -4   2  13      288.20      317.66     29.24 o 
  -2   2  13      181.62      189.36     19.17 o 
   0   2  13      302.38      293.47     22.11 o 
   2   2  13       53.27       52.36     16.59 o 
   4   2  13      372.43      328.69     23.88 o 
   6   2  13       51.28        4.02     18.53 o 
   8   2  13        1.55       -0.08     26.45 o 
 -23   3  13      942.31      875.38     47.72 o 
 -21   3  13      854.15      767.84     46.30 o 
 -19   3  13     2723.28     2620.57     77.25 o 
 -17   3  13     2193.53     2016.95     65.70 o 
 -15   3  13      652.44      535.48     47.37 o 
 -13   3  13      579.08      556.39     31.19 o 
 -11   3  13      485.36      430.35     28.10 o 
  -9   3  13      235.34      244.96     23.36 o 
  -7   3  13     1279.09     1279.91     45.81 o 
  -5   3  13     1179.42     1111.58     39.01 o 
  -3   3  13      514.85      512.29     33.10 o 
  -1   3  13     2818.13     2568.93     59.79 o 
   1   3  13     3044.02     2605.45     68.78 o 
   3   3  13     1220.39     1045.62     45.03 o 
 -14   4  13     1185.53     1253.14     54.06 o 
 -12   4  13      940.64      952.05     57.55 o 
 -10   4  13      619.98      704.33     36.91 o 
  -8   4  13     2149.31     2179.34     63.18 o 
  -6   4  13     2352.11     2459.34     94.71 o 
 -28   0  14     2728.77     2670.93    124.59 o 
 -26   0  14     3867.20     3630.08    327.80 o 
 -24   0  14    10432.20    10528.49    247.41 o 
 -22   0  14     5100.19     4912.32    161.94 o 
 -20   0  14       96.63       78.78     31.05 o 
 -18   0  14     1669.88     1688.00     79.60 o 
 -16   0  14     2299.46     2430.61     97.82 o 
 -14   0  14       14.55       50.43     29.57 o 
 -12   0  14     4688.14     5003.50    161.79 o 
 -10   0  14     6021.90     6499.37    199.75 o 
  -8   0  14     1175.37     1430.30     74.02 o 
  -6   0  14    13899.69    15095.08    417.83 o 
  -4   0  14    13102.64    14105.60    393.33 o 
  -2   0  14     2351.09     2567.23    103.11 o 
   0   0  14     8561.71     8566.98    254.46 o 
   2   0  14    11091.87    10701.51    309.86 o 
   4   0  14     3789.31     3712.00    135.91 o 
   6   0  14     3369.26     3322.70    157.36 o 
   8   0  14     2752.49     2564.77    160.36 o 
 -27   1  14      572.99      445.48     50.74 o 
 -25   1  14     3503.91     3305.25    139.32 o 
 -23   1  14     8464.96     7966.31    167.89 o 
 -21   1  14     1935.15     1841.30     55.61 o 
 -19   1  14     5925.59     5825.39    117.06 o 
 -17   1  14    10894.44    11424.20    310.86 o 
 -15   1  14     4098.56     4107.15     89.92 o 
 -13   1  14     7763.83     7901.33    149.23 o 
 -11   1  14     9172.02     9839.44    179.95 o 
  -9   1  14     2774.33     3069.24     73.40 o 
  -7   1  14     3957.19     4333.25    104.30 o 
  -5   1  14     5832.77     6228.87    121.23 o 
  -3   1  14      369.56      404.69     33.01 o 
  -1   1  14      114.73       75.38     24.16 o 
   1   1  14     5166.49     5312.45    123.78 o 
   3   1  14     1642.94     1619.80     58.35 o 
   5   1  14      528.54      474.26     36.80 o 
   7   1  14     5902.83     5811.44    135.98 o 
 -24   2  14     6472.57     6366.67    166.92 o 
 -22   2  14     2174.13     2048.33     66.36 o 
 -20   2  14      863.75      789.83     44.50 o 
 -18   2  14     8167.29     8257.90    152.81 o 
 -16   2  14     7241.47     7383.15    128.96 o 
 -14   2  14      408.72      630.85     41.02 o 
 -12   2  14     4095.66     4036.28     90.28 o 
 -10   2  14     7313.00     7528.91    145.63 o 
  -8   2  14      411.56      533.55     71.94 o 
  -6   2  14     3530.02     3580.65     81.14 o 
  -4   2  14     4767.70     4769.70    117.56 o 
  -2   2  14       47.67       19.72     19.44 o 
   0   2  14     3283.83     2943.97     72.07 o 
   2   2  14     5702.22     5401.69    111.79 o 
   4   2  14      215.41      145.44     28.60 o 
 -19   3  14      335.63      286.96     31.50 o 
 -17   3  14     3818.20     3780.27     96.77 o 
 -15   3  14       14.58       18.43     19.35 o 
 -13   3  14      164.08      185.22     28.73 o 
 -11   3  14     3754.46     3519.20     96.22 o 
  -9   3  14      438.22      424.75     57.92 o 
  -7   3  14     1491.04     1606.40     53.41 o 
  -5   3  14     6820.10     6502.07    130.52 o 
  -3   3  14     3633.22     3462.31     98.07 o 
  -1   3  14     2766.17     2449.45     70.24 o 
 -25   1  15      276.24      306.06     32.68 o 
 -23   1  15       19.76       46.73     24.98 o 
 -21   1  15        3.60        5.46     16.43 o 
 -19   1  15      366.21      396.17     31.43 o 
 -17   1  15       23.12       34.62     20.91 o 
 -15   1  15      272.96      322.08     30.65 o 
 -13   1  15      386.40      440.09     41.17 o 
 -11   1  15      294.36      314.17     31.05 o 
  -9   1  15      658.91      718.89     42.15 o 
  -7   1  15     1231.66     1335.65     52.63 o 
  -5   1  15      919.23      911.88     45.35 o 
  -3   1  15     2161.05     2126.16     67.30 o 
  -1   1  15     1186.32     1215.56     51.92 o 
   1   1  15        0.70        7.00     23.87 o 
   3   1  15       84.32       37.24     25.49 o 
 -22   2  15     1756.12     1592.22     76.10 o 
 -20   2  15     3307.68     3094.89     85.46 o 
 -18   2  15     1489.89     1392.40     51.15 o 
 -16   2  15     2688.03     2700.89     71.17 o 
 -14   2  15     3234.97     3272.59     81.40 o 
 -12   2  15       18.17       70.57     28.54 o 
 -10   2  15       10.37        6.96     20.70 o 
  -8   2  15       20.28        8.80     22.82 o 
  -6   2  15       63.81       44.13     21.81 o 
  -4   2  15        3.27      -23.53     19.48 o 
  -2   2  15       37.99       13.34     20.41 o 
   0   2  15      177.32      168.14     25.03 o 
 -15   3  15     2238.41     2152.61     86.06 o 
 -13   3  15      162.80      219.95     30.90 o 
 -11   3  15      410.15      386.71     29.18 o 
  -9   3  15     2432.61     2392.09     71.78 o 
  -7   3  15     2105.39     2032.74     94.07 o 
 -22   0  16     1461.21     1245.82     73.99 o 
 -20   0  16     5013.44     4747.21    161.65 o 
 -18   0  16      712.03      749.99     61.53 o 
 -16   0  16     1871.20     2003.53     93.10 o 
 -14   0  16    11070.14    11555.07    355.29 o 
 -12   0  16     5276.97     5655.59    296.53 o 
 -10   0  16     4111.62     4464.86    155.29 o 
  -8   0  16    15069.88    15768.13    441.02 o 
  -6   0  16     5628.25     5887.16    191.73 o 
  -4   0  16      747.76      701.35     61.76 o 
  -2   0  16     5467.76     5255.17    176.01 o 
   0   0  16     1402.36     1386.75     78.56 o 
 -21   1  16     5407.63     5145.18    206.49 o 
 -19   1  16     6537.08     6322.38    179.08 o 
 -17   1  16      514.78      573.10     41.20 o 
 -15   1  16     2393.28     2453.31     74.71 o 
 -13   1  16     4901.28     5004.02    119.93 o 
 -11   1  16       45.02      106.95     26.61 o 
  -9   1  16     1086.89     1161.57     51.24 o 
  -7   1  16     5579.97     5788.29    133.84 o 
  -5   1  16      518.34      579.07     41.19 o 
  -3   1  16      896.28      851.55     46.81 o 
  -1   1  16     5055.56     5141.31    124.53 o 
 -18   2  16     1100.97     1114.33     48.32 o 
 -16   2  16     1605.86     1731.98     57.91 o 
 -14   2  16     4814.13     5085.37    132.31 o 
 -12   2  16      734.12      866.35     93.98 o 
 -10   2  16      313.77      329.95     34.25 o 
  -8   2  16     4104.62     3984.18     91.13 o 
  -6   2  16     2972.30     3086.44    123.80 o 
 -15   1  17     1136.82     1192.14     53.67 o 
 -13   1  17      983.69     1008.65     50.28 o 
 -11   1  17      579.96      607.65     42.82 o 
                                                 
